# Supplementary material for: Changes on proteomic and metabolomic profile in serum of mice induced by chronic exposure to tramadol
Source: Sci Rep. 2021 Jan 14;11:1454. doi: 10.1038/s41598-021-81109-7 (PMC7809287; doi:10.1038/s41598-021-81109-7)
Supplement: Supplementary file 1 — Supplementary Information 1. [file 41598_2021_81109_MOESM1_ESM.zip]

Archive with 30 entries (30 files):
- 0.839,1-Methylnicotinamide,M+.pdf
- 0.854,20-Hydroxyeicosatetraenoic acid,(M+H-H2O)+.pdf
- 0.879,Benzoic acid,(M-H)-.pdf
- 0.902,Cytidine,(M-H)-.pdf
- 0.93,Eicosapentaenoic acid,(M-H)-.pdf
- 0.932,Pantothenate,(M-H)-.pdf
- 0.941,L-Leucine,(M+H)+.pdf
- 0.95,L-Norleucine,(M+H)+.pdf
- 0.98,Corticosterone,(M+H)+.pdf
- 0.985,Indoleacrylic acid,(M-H)-.pdf
- 0.991,L-Carnosine,(M+H)+.pdf
- 0.995,L-Phenylalanine,(M+H)+.pdf
- 0.996,L-Valine,(M-H)-.pdf
- 0.996,Nicotinamide,(M+H)+.pdf
- 0.998,Cholesterol sulfate,(M-H)-.pdf
- 0.999,Creatine,(M-H)-.pdf
- 1,Dodecanoic acid,(M-H)-.pdf
- 1,L-Pipecolic acid,(M+H)+.pdf
- 1,Taurochenodeoxycholate,(M-H)-.pdf
- 2-Hydroxy-4-methylpentanoate.tiff
- DL-beta-Hydroxybutyric acid.tiff
- Glutamine.tiff
- Kynurenic acid.tiff
- Mesaconic acid.tiff
- N-Cinnamoylglycine.tiff
- Phenylacetylglycine.tiff
- acacetin.tiff
- alpha-chaconine.tiff
- isoleucine.tiff
- supplent file -method.docx
