# Supplementary material for: Changes on proteomic and metabolomic profile in serum of mice induced by chronic exposure to tramadol
Source: Sci Rep. 2021 Jan 14;11:1454. doi: 10.1038/s41598-021-81109-7 (PMC7809287; doi:10.1038/s41598-021-81109-7)
Supplement: Supplementary file 6 — Supplementary Table 1S. [file 41598_2021_81109_MOESM6_ESM.xlsx]

## Sheet: 显著差异蛋白-HvsN
Protein IDs	Majority protein IDs	Protein names	Gene names	Fasta headers	Number of proteins	Peptides	Razor + unique peptides	Unique peptides	Sequence coverage [%]	Mol. weight [kDa]	Sequence length	Score	Intensity	Reporter intensity N1	Reporter intensity N2	Reporter intensity N3	Reporter intensity H1	Reporter intensity H2	Reporter intensity H3	FC	P.value
Q8CEV2;S4R257;S4R1W1;D2KHZ9;A0A1D5RLD8;A0A0A0MQF6;P16858;V9GXA7;Q3TUZ9;V9GX06	Q8CEV2;S4R257;S4R1W1;D2KHZ9;A0A1D5RLD8;A0A0A0MQF6;P16858;V9GXA7;Q3TUZ9;V9GX06	Glyceraldehyde-3-phosphate dehydrogenase	3000002C10Rik;Gapdh;Gm3839;GAPDH;Gm15294;Gm10481;Gm11214	tr|Q8CEV2|Q8CEV2_MOUSE Uncharacterized protein OS=Mus musculus OX=10090 GN=3000002C10Rik PE=2 SV=1;tr|S4R257|S4R257_MOUSE Glyceraldehyde-3-phosphate dehydrogenase (Fragment) OS=Mus musculus OX=10090 GN=Gapdh PE=1 SV=1;tr|S4R1W1|S4R1W1_MOUSE Glyceraldehyde-	10	2	2	2	14.7	16.459	156	13.161	629350000	12815.3	10460.4	13308.4	23083.9	16891.8	28557.2	1.87329	0.0377257
A0A0R4J1N3;E9QP56;P33622	A0A0R4J1N3;E9QP56;P33622	Apolipoprotein C-III	Apoc3	tr|A0A0R4J1N3|A0A0R4J1N3_MOUSE Apolipoprotein C-III OS=Mus musculus OX=10090 GN=Apoc3 PE=1 SV=1;tr|E9QP56|E9QP56_MOUSE Apolipoprotein C-III OS=Mus musculus OX=10090 GN=Apoc3 PE=1 SV=1;sp|P33622|APOC3_MOUSE Apolipoprotein C-III OS=Mus musculus OX=10090 GN=A	3	3	3	3	46.5	10.922	99	323.31	21278000000	320779	336165	314912	376595	445505	446594	1.30543	0.0145908
H7BWY6;Q00724;Q3TF08;A0A494B9P3;A0A494B9T2	H7BWY6;Q00724;Q3TF08	Retinol-binding protein 4	Rbp4	tr|H7BWY6|H7BWY6_MOUSE Retinol-binding protein 4 OS=Mus musculus OX=10090 GN=Rbp4 PE=1 SV=1;sp|Q00724|RET4_MOUSE Retinol-binding protein 4 OS=Mus musculus OX=10090 GN=Rbp4 PE=1 SV=2;tr|Q3TF08|Q3TF08_MOUSE Uncharacterized protein (Fragment) OS=Mus musculus	5	9	9	9	53.1	28.405	245	323.31	5877300000	179630	178274	185298	217719	215616	219964	1.20268	0.000123487
Q5M9K1;P07309;Q9D6A4	Q5M9K1;P07309;Q9D6A4	Transthyretin	Ttr	tr|Q5M9K1|Q5M9K1_MOUSE Transthyretin OS=Mus musculus OX=10090 GN=Ttr PE=1 SV=1;sp|P07309|TTHY_MOUSE Transthyretin OS=Mus musculus OX=10090 GN=Ttr PE=1 SV=1;tr|Q9D6A4|Q9D6A4_MOUSE Transthyretin OS=Mus musculus OX=10090 GN=Ttr PE=2 SV=1	3	6	6	6	35.4	15.776	147	323.31	174470000000	640399	654865	632096	831929	1.01721e+06	984285	1.47011	0.00626931
P22599	P22599	Alpha-1-antitrypsin 1-2	Serpina1b	sp|P22599|A1AT2_MOUSE Alpha-1-antitrypsin 1-2 OS=Mus musculus OX=10090 GN=Serpina1b PE=1 SV=2	1	14	4	0	32.7	45.974	413	142	218160000000	567840	569523	586151	697842	658243	729331	1.20998	0.00485745
Q8BSH3;Q545Y3;P58771;E9Q452;Q8BP43;Q564G1;E9Q454;E9Q450;F8WID5;S4R2U0;A0A2R2Y2P8;B7ZNL3;E9Q456;E9Q448	Q8BSH3;Q545Y3;P58771;E9Q452;Q8BP43;Q564G1;E9Q454;E9Q450;F8WID5;S4R2U0;A0A2R2Y2P8;B7ZNL3	Tropomyosin alpha-1 chain	Tpm1	tr|Q8BSH3|Q8BSH3_MOUSE Tropomyosin alpha-1 chain OS=Mus musculus OX=10090 GN=Tpm1 PE=1 SV=1;tr|Q545Y3|Q545Y3_MOUSE Tropomyosin 1, alpha, isoform CRA_l OS=Mus musculus OX=10090 GN=Tpm1 PE=2 SV=1;sp|P58771|TPM1_MOUSE Tropomyosin alpha-1 chain OS=Mus musculus	14	8	4	3	30.6	32.698	284	26.514	4433400000	46040.2	39798.7	52558.3	56443.7	56761.1	61228.1	1.26038	0.0396599
Q3UJG0;Q05020	Q3UJG0;Q05020	Apolipoprotein C-II	Apoc2	tr|Q3UJG0|Q3UJG0_MOUSE Apoc2 protein OS=Mus musculus OX=10090 GN=Apoc2 PE=2 SV=1;sp|Q05020|APOC2_MOUSE Apolipoprotein C-II OS=Mus musculus OX=10090 GN=Apoc2 PE=2 SV=1	2	1	1	1	9.3	10.741	97	7.7292	5434700000	44146.8	48664.3	48644.4	63164.9	67091.5	62788.8	1.36471	0.00107894
Q7M754;Q792Z1	Q7M754;Q792Z1		Gm5409;Try10	tr|Q7M754|Q7M754_MOUSE Try10-like trypsinogen OS=Mus musculus OX=10090 GN=Gm5409 PE=2 SV=1;tr|Q792Z1|Q792Z1_MOUSE MCG140784 OS=Mus musculus OX=10090 GN=Try10 PE=1 SV=1	2	1	1	1	4.1	26.531	246	10.702	361310000	60576.4	47732.2	58130.8	71659.1	85842.4	85338.2	1.45903	0.0139002
Q9Z1R3;Q8VC79	Q9Z1R3;Q8VC79	Apolipoprotein M	Apom	sp|Q9Z1R3|APOM_MOUSE Apolipoprotein M OS=Mus musculus OX=10090 GN=Apom PE=1 SV=1;tr|Q8VC79|Q8VC79_MOUSE Apolipoprotein M OS=Mus musculus OX=10090 GN=Apom PE=2 SV=1	2	3	3	3	16.3	21.273	190	94.515	12139000000	201004	214493	198475	253257	245142	261383	1.23749	0.00206508
A0A075B5R0;A0A0B4J1P4	A0A075B5R0;A0A0B4J1P4		Ighv5-16	tr|A0A075B5R0|A0A075B5R0_MOUSE Immunoglobulin heavy variable 5-16 OS=Mus musculus OX=10090 GN=Ighv5-16 PE=1 SV=1;tr|A0A0B4J1P4|A0A0B4J1P4_MOUSE Immunoglobulin heavy variable 5-16 (Fragment) OS=Mus musculus OX=10090 GN=Ighv5-16 PE=1 SV=1	2	1	1	1	13.8	13.217	116	35.184	1723600000	33207	45737.5	43850.6	28447.6	28488.5	24732.4	0.665079	0.0286196
X5J4N1;K7THG4;K7THD7;K7TH54;X5J5N0;A0A075B697;P01820;P01819	X5J4N1;K7THG4;K7THD7;K7TH54;X5J5N0;A0A075B697;P01820;P01819	Ig heavy chain V region PJ14;Ig heavy chain V region MOPC 141	Ighv2-9-1	tr|X5J4N1|X5J4N1_MOUSE IgM heavy chain VDJ region (Fragment) OS=Mus musculus OX=10090 PE=2 SV=1;tr|K7THG4|K7THG4_MOUSE IgA heavy chain variable region (Fragment) OS=Mus musculus OX=10090 PE=2 SV=1;tr|K7THD7|K7THD7_MOUSE IgA heavy chain variable region (Fra	8	1	1	1	10.4	11.453	106	16.906	1463300000	18408.7	17551.5	21390.3	16092.1	13612.1	10874.8	0.70756	0.0425224
A0A0A0MQA5;P68368;Q9JJZ2;A0A2R8VHF3	A0A0A0MQA5;P68368	Tubulin alpha-4A chain	Tuba4a	tr|A0A0A0MQA5|A0A0A0MQA5_MOUSE Tubulin alpha chain (Fragment) OS=Mus musculus OX=10090 GN=Tuba4a PE=1 SV=1;sp|P68368|TBA4A_MOUSE Tubulin alpha-4A chain OS=Mus musculus OX=10090 GN=Tuba4a PE=1 SV=1	4	6	1	1	18.2	52.793	477	7.6679	78580000	11182.1	9666.22	11117	7772.53	8316.12	6661.14	0.711702	0.011471
A0A2I3BQ03;P63101;D3YXF4;D3YXN6;Q3UA58;Q8BWN0	A0A2I3BQ03;P63101	14-3-3 protein zeta/delta	Ywhaz	tr|A0A2I3BQ03|A0A2I3BQ03_MOUSE 14-3-3 protein zeta/delta (Fragment) OS=Mus musculus OX=10090 GN=Ywhaz PE=1 SV=1;sp|P63101|1433Z_MOUSE 14-3-3 protein zeta/delta OS=Mus musculus OX=10090 GN=Ywhaz PE=1 SV=1	6	3	3	3	23.5	19.064	166	33.122	241130000	12467.6	9110.66	12002.1	6813.99	6839.13	7744.73	0.637215	0.0206039
Q544Y7;A0A494B9A7;F8WGL3;Q9CX22;P18760;Q3UHW9;P45591	Q544Y7;A0A494B9A7;F8WGL3;Q9CX22;P18760;Q3UHW9;P45591	Cofilin-1;Cofilin-2	Cfl1;Cfl2	tr|Q544Y7|Q544Y7_MOUSE Cofilin 1, non-muscle OS=Mus musculus OX=10090 GN=Cfl1 PE=2 SV=1;tr|A0A494B9A7|A0A494B9A7_MOUSE Cofilin-1 OS=Mus musculus OX=10090 GN=Cfl1 PE=1 SV=1;tr|F8WGL3|F8WGL3_MOUSE Cofilin-1 OS=Mus musculus OX=10090 GN=Cfl1 PE=1 SV=1;tr|Q9CX2	7	2	2	2	13.9	18.559	166	24.855	229810000	22809.9	19181.6	19626.5	16998.2	15211.2	17153.1	0.801106	0.0348806
Q6NXZ9;A0A494B9W3;Q3TEE6;Q8K1B8;A0A494BBJ8;A0A494B9F7	Q6NXZ9;A0A494B9W3;Q3TEE6;Q8K1B8;A0A494BBJ8	Fermitin family homolog 3	Fermt3	tr|Q6NXZ9|Q6NXZ9_MOUSE Fermt3 protein OS=Mus musculus OX=10090 GN=Fermt3 PE=2 SV=1;tr|A0A494B9W3|A0A494B9W3_MOUSE Fermitin family homolog 3 OS=Mus musculus OX=10090 GN=Fermt3 PE=1 SV=1;tr|Q3TEE6|Q3TEE6_MOUSE Uncharacterized protein OS=Mus musculus OX=10090	6	5	5	5	10	60.332	530	36.035	407300000	24663.7	22352.7	29883.3	17162.7	19881.9	19143.5	0.730667	0.0435785
A2CEK7;B5TE76;A2CGB6;A2BIN1;A2AKN9;Q9CXU6;Q4FZE8;A2BIM8;P02762;P04938;A9C497;A9C496	A2CEK7;B5TE76;A2CGB6;A2BIN1;A2AKN9;Q9CXU6;Q4FZE8;A2BIM8;P02762;P04938;A9C497;A9C496	Major urinary protein 6;Major urinary proteins 11 and 8	Mup14;Mup6;Mup10;Mup4;Mup1;Mup9;Mup8;Mup19	tr|A2CEK7|A2CEK7_MOUSE Major urinary protein 12 OS=Mus musculus OX=10090 GN=Mup14 PE=3 SV=1;tr|B5TE76|B5TE76_MOUSE Major urinary protein 14 OS=Mus musculus OX=10090 GN=Mup17 PE=2 SV=1;tr|A2CGB6|A2CGB6_MOUSE Major urinary protein 6 OS=Mus musculus OX=10090	12	11	1	0	63.9	20.668	180	20.781	1070600000	52363	60448.3	46704.9	38754.9	42155.2	32365.8	0.710121	0.0349399
Q3UAF7;Q3UAF6;Q3U5R4;B2RRX1;P60710;Q61276;Q3UGS0;Q3UAA9;Q3UA89;Q4KL81;Q3TSB7;P63260;E9Q5F4;Q3UCF8;Q3U939;Q3U804;Q3TIJ9;E9Q1F2;Q9QZ83;Q3UD81;G3UZ07;A1E281;G3UYG0;E9Q606;Q6IWE2;E9Q2D1;Q99NC5;B1ATY1;Q8BFZ3;F8WGM8;O89054;F6WX90;Q8CF71;V9GXQ2	Q3UAF7;Q3UAF6;Q3U5R4;B2RRX1;P60710;Q61276;Q3UGS0;Q3UAA9;Q3UA89;Q4KL81;Q3TSB7;P63260;E9Q5F4;Q3UCF8;Q3U939;Q3U804;Q3TIJ9;E9Q1F2;Q9QZ83;Q3UD81;G3UZ07	Actin, cytoplasmic 1;Actin, cytoplasmic 1, N-terminally processed;Actin, cytoplasmic 2;Actin, cytoplasmic 2, N-terminally processed	Actb;Actg1	tr|Q3UAF7|Q3UAF7_MOUSE Uncharacterized protein OS=Mus musculus OX=10090 GN=Actb PE=2 SV=1;tr|Q3UAF6|Q3UAF6_MOUSE Uncharacterized protein OS=Mus musculus OX=10090 GN=Actb PE=2 SV=1;tr|Q3U5R4|Q3U5R4_MOUSE Uncharacterized protein OS=Mus musculus OX=10090 GN=A	34	11	5	1	39.5	41.75	375	217.53	8198200000	113734	107510	104148	86497.7	84659.6	91010.5	0.805698	0.00338197
B7FAV1;B9EKP5;B7FAU9;Q8BTM8;Q6KAM8;Q3U7N9;Q4FZG4;F6XC15	B7FAV1;B9EKP5;B7FAU9;Q8BTM8;Q6KAM8;Q3U7N9	Filamin-A	Flna	tr|B7FAV1|B7FAV1_MOUSE Filamin, alpha (Fragment) OS=Mus musculus OX=10090 GN=Flna PE=1 SV=1;tr|B9EKP5|B9EKP5_MOUSE Filamin, alpha OS=Mus musculus OX=10090 GN=Flna PE=2 SV=1;tr|B7FAU9|B7FAU9_MOUSE Filamin, alpha OS=Mus musculus OX=10090 GN=Flna PE=1 SV=1;sp	8	8	8	8	4.6	274.63	2583	90.22	567730000	48107	41257.5	47630.2	38770.1	33392.3	35179.7	0.783549	0.0219741
E9QNE5;Q9ET66;D3Z6T6;F6QYZ5;A0A3Q4EC30	E9QNE5;Q9ET66;D3Z6T6;F6QYZ5	Peptidase inhibitor 16	Pi16	tr|E9QNE5|E9QNE5_MOUSE Peptidase inhibitor 16 OS=Mus musculus OX=10090 GN=Pi16 PE=1 SV=1;sp|Q9ET66|PI16_MOUSE Peptidase inhibitor 16 OS=Mus musculus OX=10090 GN=Pi16 PE=1 SV=2;tr|D3Z6T6|D3Z6T6_MOUSE Peptidase inhibitor 16 OS=Mus musculus OX=10090 GN=Pi16 P	5	4	4	4	15.5	53.649	498	115.97	951310000	39564.7	39446.1	44452.6	35180.6	34051.3	32803	0.826438	0.0161584
L7MUC7	L7MUC7		Mup7	tr|L7MUC7|L7MUC7_MOUSE Major urinary protein 7 (Fragment) OS=Mus musculus OX=10090 GN=Mup7 PE=3 SV=1	1	8	1	1	52	19.473	171	13.194	30011000	2284.48	2486.58	2143.89	2024.13	1577.91	1785.66	0.779138	0.0352992
P0DP28;P0DP27;P0DP26;G3UX57;A0A3Q4EHJ0;Q3UKW2;Q9D6P8	P0DP28;P0DP27;P0DP26;G3UX57;A0A3Q4EHJ0;Q3UKW2;Q9D6P8	Calmodulin-like protein 3	Calm3;Calm1;Calml3	sp|P0DP28|CALM3_MOUSE Calmodulin-3 OS=Mus musculus OX=10090 GN=Calm3 PE=1 SV=1;sp|P0DP27|CALM2_MOUSE Calmodulin-2 OS=Mus musculus OX=10090 GN=Calm2 PE=1 SV=1;sp|P0DP26|CALM1_MOUSE Calmodulin-1 OS=Mus musculus OX=10090 GN=Calm1 PE=1 SV=1;tr|G3UX57|G3UX57_MO	7	2	2	2	23.5	16.837	149	54.399	154380000	5210.1	4346.33	4532.63	2994.9	2363.36	2868.27	0.583895	0.00388331
Q3UHS6;Q80TM2;P26039;A2AIM2;Q8C9Z8;F6SX70;Q3TBC3;Q0V930;F6S1V7;Q3TKJ2;E9PUM4;B2RY15;A0A1L1SQ51;Q71LX4	Q3UHS6;Q80TM2;P26039	Talin-1	Tln1	tr|Q3UHS6|Q3UHS6_MOUSE Uncharacterized protein OS=Mus musculus OX=10090 GN=Tln1 PE=2 SV=1;tr|Q80TM2|Q80TM2_MOUSE MKIAA1027 protein (Fragment) OS=Mus musculus OX=10090 GN=Tln1 PE=2 SV=4;sp|P26039|TLN1_MOUSE Talin-1 OS=Mus musculus OX=10090 GN=Tln1 PE=1 SV=2	14	13	13	13	5.5	269.83	2541	103.99	795020000	61845	54511.4	61722.5	43222.3	41117.3	46482	0.734627	0.00545763
P97290;A2ATR8	P97290;A2ATR8	Plasma protease C1 inhibitor	Serping1	sp|P97290|IC1_MOUSE Plasma protease C1 inhibitor OS=Mus musculus OX=10090 GN=Serping1 PE=1 SV=3;tr|A2ATR8|A2ATR8_MOUSE Plasma protease C1 inhibitor OS=Mus musculus OX=10090 GN=Serping1 PE=1 SV=1	2	6	6	6	12.1	55.584	504	110.08	17163000000	267154	271233	285697	217892	216421	231122	0.807485	0.00194138
Q3UBS3;Q61646	Q3UBS3;Q61646	Haptoglobin;Haptoglobin alpha chain;Haptoglobin beta chain	Hp	tr|Q3UBS3|Q3UBS3_MOUSE Haptoglobin OS=Mus musculus OX=10090 GN=Hp PE=1 SV=1;sp|Q61646|HPT_MOUSE Haptoglobin OS=Mus musculus OX=10090 GN=Hp PE=1 SV=1	2	14	14	14	34	38.752	347	183.26	164040000000	2.03916e+06	1.22829e+06	1.342e+06	469666	583429	580711	0.354447	0.0179771
Q61704;A0A2I3BRQ3	Q61704;A0A2I3BRQ3	Inter-alpha-trypsin inhibitor heavy chain H3	Itih3	sp|Q61704|ITIH3_MOUSE Inter-alpha-trypsin inhibitor heavy chain H3 OS=Mus musculus OX=10090 GN=Itih3 PE=1 SV=3;tr|A0A2I3BRQ3|A0A2I3BRQ3_MOUSE Inter-alpha-trypsin inhibitor heavy chain H3 OS=Mus musculus OX=10090 GN=Itih3 PE=1 SV=1	2	13	13	13	20.2	99.357	889	323.31	32926000000	598743	522437	589714	445560	508174	426583	0.806781	0.0329582
Q64727;A0A286YDJ4;Q3TEB0	Q64727	Vinculin	Vcl	sp|Q64727|VINC_MOUSE Vinculin OS=Mus musculus OX=10090 GN=Vcl PE=1 SV=4	3	7	7	7	6.3	116.72	1066	45.874	265810000	22023.9	18109.7	20543.5	15743.6	15588.2	15366.3	0.769615	0.0152859
Q6IRU2	Q6IRU2	Tropomyosin alpha-4 chain	Tpm4	sp|Q6IRU2|TPM4_MOUSE Tropomyosin alpha-4 chain OS=Mus musculus OX=10090 GN=Tpm4 PE=1 SV=3	1	4	3	3	18.1	28.467	248	23.418	69625000	10954	8812.33	10719.4	6811.18	6273.73	7660.09	0.680481	0.0146802
Q6PIP8;A0A075B5T2;U5JE43	Q6PIP8		Igh	tr|Q6PIP8|Q6PIP8_MOUSE Igh protein OS=Mus musculus OX=10090 GN=Igh PE=1 SV=1	3	11	2	1	32.5	51.246	464	44.283	13080000000	122800	132058	142306	103114	103985	104427	0.784374	0.00720286
Q91X72;Q8K1U6;A0A1B0GS57	Q91X72;Q8K1U6	Hemopexin	Hpx	sp|Q91X72|HEMO_MOUSE Hemopexin OS=Mus musculus OX=10090 GN=Hpx PE=1 SV=2;tr|Q8K1U6|Q8K1U6_MOUSE Hemopexin (Fragment) OS=Mus musculus OX=10090 PE=4 SV=1	3	16	16	16	40.4	51.317	460	323.31	420070000000	2.37467e+06	2.05894e+06	2.18695e+06	1.64894e+06	1.69283e+06	1.66921e+06	0.756881	0.00440384
Q91XL1	Q91XL1		Lrg1	tr|Q91XL1|Q91XL1_MOUSE Leucine-rich HEV glycoprotein OS=Mus musculus OX=10090 GN=Lrg1 PE=1 SV=1	1	5	5	5	14.6	37.431	342	65.026	6390600000	216818	210198	177005	135407	138797	137818	0.682132	0.00661185
Q9JHH6	Q9JHH6	Carboxypeptidase B2	Cpb2	sp|Q9JHH6|CBPB2_MOUSE Carboxypeptidase B2 OS=Mus musculus OX=10090 GN=Cpb2 PE=1 SV=1	1	3	3	3	11.6	48.87	422	40.331	2474500000	14016.9	13851.9	14094.3	10296.7	12461.9	11093.4	0.806708	0.0131677
A0A2S0DFI9;A0A2S0DFH6;A0A075B5J6;P01629	A0A2S0DFI9;A0A2S0DFH6;A0A075B5J6;P01629	Ig kappa chain V-II region 2S1.3	Gm20730	tr|A0A2S0DFI9|A0A2S0DFI9_MOUSE Anti-HIV fusion peptide monocolonal anitbody light chain vFP1.02 (Fragment) OS=Mus musculus OX=10090 PE=4 SV=1;tr|A0A2S0DFH6|A0A2S0DFH6_MOUSE Anti-HIV fusion peptide monocolonal anitbody light chain vFP1.01 (Fragment) OS=Mus	4	1	1	1	11.6	12.371	112	34.434	2132000000	16872.5	13798.2	19396.2	21464.5	12168.4	26387.2	1.1988	0.499357
A0A075B5J7;A0A0G2JF45	A0A075B5J7;A0A0G2JF45		Igkv14-130	tr|A0A075B5J7|A0A075B5J7_MOUSE Immunoglobulin kappa variable 14-130 OS=Mus musculus OX=10090 GN=Igkv14-130 PE=4 SV=7;tr|A0A0G2JF45|A0A0G2JF45_MOUSE Immunoglobulin kappa variable 14-130 (Fragment) OS=Mus musculus OX=10090 GN=Igkv14-130 PE=4 SV=4	2	1	1	1	11.2	13.045	116	29.449	328810000	16376.8	17716.3	18704.3	19241.1	21447.4	33601.7	1.40708	0.18779
A0A075B5K2	A0A075B5K2		Igkv9-124	tr|A0A075B5K2|A0A075B5K2_MOUSE Immunoglobulin kappa chain variable 9-124 OS=Mus musculus OX=10090 GN=Igkv9-124 PE=1 SV=7	1	1	1	1	18.9	10.419	95	44.42	7207100000	29463.6	34231.2	34146.3	29048.3	27708.6	33468.6	0.922165	0.340338
A0A2S0DFH8;A0A075B5K5;P01628;P01627	A0A2S0DFH8;A0A075B5K5;P01628;P01627	Ig kappa chain V-II region MOPC 511;Ig kappa chain V-II region VKappa167	Igkv2-112;Gm5153	tr|A0A2S0DFH8|A0A2S0DFH8_MOUSE Anti-HIV fusion peptide monocolonal anitbody light chain vFP6.01 (Fragment) OS=Mus musculus OX=10090 PE=4 SV=1;tr|A0A075B5K5|A0A075B5K5_MOUSE Immunoglobulin kappa variable 2-112 OS=Mus musculus OX=10090 GN=Igkv2-112 PE=1 SV=1	4	1	1	1	14.3	12.361	112	35.42	176090000	18785.7	23660.6	23712.9	20347.4	14597.2	27198.9	0.939303	0.754242
A0A075B5K6;P03976	A0A075B5K6;P03976	Ig kappa chain V-II region 17S29.1	Igkv2-109	tr|A0A075B5K6|A0A075B5K6_MOUSE Immunoglobulin kappa variable 2-109 (Fragment) OS=Mus musculus OX=10090 GN=Igkv2-109 PE=4 SV=4;sp|P03976|KV2A5_MOUSE Ig kappa chain V-II region 17S29.1 OS=Mus musculus OX=10090 PE=1 SV=1	2	1	1	1	10.8	13.057	120	7.585	230410000	14622	14390.6	11296.7	9320.15	17330.2	6761.8	0.828895	0.531283
A0A075B5M2;A0A075B5M3;A0A0G2JH00;A0A0G2JGI6;A0A075B5L2;P01680	A0A075B5M2;A0A075B5M3;A0A0G2JH00;A0A0G2JGI6;A0A075B5L2;P01680	Ig kappa chain V-IV region S107B	Igkv4-61;Igkv4-58;Igkv4-91	tr|A0A075B5M2|A0A075B5M2_MOUSE Immunoglobulin kappa chain variable 4-61 OS=Mus musculus OX=10090 GN=Igkv4-61 PE=4 SV=7;tr|A0A075B5M3|A0A075B5M3_MOUSE Immunoglobulin kappa variable 4-58 OS=Mus musculus OX=10090 GN=Igkv4-58 PE=1 SV=1;tr|A0A0G2JH00|A0A0G2JH00	6	1	1	1	11.7	10.153	94	6.2109	96339000	6685.59	5547.13	7843.88	7250.02	6917.98	7945.38	1.10145	0.404327
A0A075B5L6	A0A075B5L6		Igkv4-81	tr|A0A075B5L6|A0A075B5L6_MOUSE Immunoglobulin kappa variable 4-81 OS=Mus musculus OX=10090 GN=Igkv4-81 PE=4 SV=7	1	1	1	1	18.8	10.234	96	70.103	504960000	7567.62	14007.4	13947.7	9359.99	7952.36	19693.3	1.04175	0.913494
A0A075B5M1;Q8K1F0;A0A0G2JFU6	A0A075B5M1;Q8K1F0;A0A0G2JFU6		Igkv4-63	tr|A0A075B5M1|A0A075B5M1_MOUSE Immunoglobulin kappa variable 4-63 OS=Mus musculus OX=10090 GN=Igkv4-63 PE=1 SV=1;tr|Q8K1F0|Q8K1F0_MOUSE Anti-VIPase light chain variable region (Fragment) OS=Mus musculus OX=10090 PE=4 SV=1;tr|A0A0G2JFU6|A0A0G2JFU6_MOUSE Imm	3	2	2	2	27.4	10.157	95	37.063	141590000	46933.6	42301.6	58497.4	39578.7	45522.3	22107.8	0.725695	0.188
A0A075B5M7;A0A0M4KPD8;A0A0G2JDV4;A0A0B4J1J2;A0A0B4J1J1;Q65ZI1	A0A075B5M7;A0A0M4KPD8;A0A0G2JDV4;A0A0B4J1J2;A0A0B4J1J1;Q65ZI1		Igkv5-39;Igkv5-43;Igkv5-45	tr|A0A075B5M7|A0A075B5M7_MOUSE Immunoglobulin kappa variable 5-39 OS=Mus musculus OX=10090 GN=Igkv5-39 PE=1 SV=7;tr|A0A0M4KPD8|A0A0M4KPD8_MOUSE B2 12-1 anti-human butyrylcholinesterase (BChE) light chain variable region (Fragment) OS=Mus musculus OX=10090	6	2	2	2	31.6	10.345	95	67.169	2428900000	40299.8	39421.1	47624.1	42211.3	42507.3	42975.4	1.00274	0.966578
A0A075B5M8;A0A0G2JEI7	A0A075B5M8;A0A0G2JEI7		Igkv12-38	tr|A0A075B5M8|A0A075B5M8_MOUSE Immunoglobulin kappa chain variable 12-38 OS=Mus musculus OX=10090 GN=Igkv12-38 PE=4 SV=7;tr|A0A0G2JEI7|A0A0G2JEI7_MOUSE Immunoglobulin kappa chain variable 12-38 (Fragment) OS=Mus musculus OX=10090 GN=Igkv12-38 PE=4 SV=4	2	1	1	1	13.2	12.428	114	21.831	91293000	4869.79	4883.09	4420.79	4717.77	3982.8	5769.12	1.02089	0.863935
A0A075B5N2;A0A140T8P2;A0A0G2JEI6	A0A075B5N2;A0A140T8P2;A0A0G2JEI6		Igkv6-29	tr|A0A075B5N2|A0A075B5N2_MOUSE Immunoglobulin kappa chain variable 6-29 OS=Mus musculus OX=10090 GN=Igkv6-29 PE=4 SV=7;tr|A0A140T8P2|A0A140T8P2_MOUSE Immunoglobulin kappa variable 6-20 (Fragment) OS=Mus musculus OX=10090 GN=Igkv6-20 PE=4 SV=2;tr|A0A0G2JEI6	3	1	1	1	18.4	12.579	114	24.602	221280000	8096.15	11401.7	10147.1	8575.08	9728.94	10904	0.98526	0.907312
A0A075B5N3	A0A075B5N3		Igkv8-28	tr|A0A075B5N3|A0A075B5N3_MOUSE Immunoglobulin kappa variable 8-28 OS=Mus musculus OX=10090 GN=Igkv8-28 PE=1 SV=7	1	2	1	1	29.7	10.903	101	15.362	175240000	14504.2	9652.33	13789.7	11130.1	15612.2	9441.32	0.953549	0.817362
A0A075B5N4;A0N262;A0A0G2JF28	A0A075B5N4;A0N262;A0A0G2JF28		Igkv8-27;Vk	tr|A0A075B5N4|A0A075B5N4_MOUSE Immunoglobulin kappa chain variable 8-27 OS=Mus musculus OX=10090 GN=Igkv8-27 PE=4 SV=1;tr|A0N262|A0N262_MOUSE Vk protein (Fragment) OS=Mus musculus OX=10090 GN=Vk PE=1 SV=1;tr|A0A0G2JF28|A0A0G2JF28_MOUSE Immunoglobulin kappa	3	1	1	1	12	10.976	100	17.098	151430000	11984.1	11152.8	16640.9	12147.6	14025.5	9212.74	0.889588	0.543664
A0A075B5P5;A0A1Y7VJN6;P03987;Q6KAM2	A0A075B5P5;A0A1Y7VJN6;P03987;Q6KAM2	Ig gamma-3 chain C region	Ighg3	tr|A0A075B5P5|A0A075B5P5_MOUSE Immunoglobulin heavy constant gamma 3 (Fragment) OS=Mus musculus OX=10090 GN=Ighg3 PE=4 SV=1;tr|A0A1Y7VJN6|A0A1Y7VJN6_MOUSE Immunoglobulin heavy constant gamma 3 (Fragment) OS=Mus musculus OX=10090 GN=Ighg3 PE=4 SV=1;sp|P0398	4	7	6	6	23.3	36.198	330	106.04	10925000000	212002	245853	319507	192292	203318	176910	0.73649	0.104646
A0A075B5P6;A0A075B6A0;P01872;Q65ZL8	A0A075B5P6;A0A075B6A0;P01872	Ig mu chain C region	Ighm	tr|A0A075B5P6|A0A075B5P6_MOUSE Immunoglobulin heavy constant mu (Fragment) OS=Mus musculus OX=10090 GN=Ighm PE=1 SV=1;tr|A0A075B6A0|A0A075B6A0_MOUSE Immunoglobulin heavy constant mu (Fragment) OS=Mus musculus OX=10090 GN=Ighm PE=1 SV=2;sp|P01872|IGHM_MOUSE	4	10	10	10	25.5	49.943	455	323.31	76160000000	729978	910483	877775	942277	850299	642802	0.967096	0.80467
X5J4K1;K7U6G6;X5J4S8;X5J536;K7T9V0;X5J4D8;X5J4D3;X5J5K5;K7TRB5;K7TDI6;K7TR13;K7TGT1;X5J4P4;A0A075B5P8	X5J4K1;K7U6G6;X5J4S8;X5J536;K7T9V0;X5J4D8;X5J4D3;X5J5K5;K7TRB5;K7TDI6;K7TR13;K7TGT1;X5J4P4;A0A075B5P8		Ighv2-2	tr|X5J4K1|X5J4K1_MOUSE IgA heavy chain VDJ region (Fragment) OS=Mus musculus OX=10090 PE=2 SV=1;tr|K7U6G6|K7U6G6_MOUSE IgM heavy chain variable region (Fragment) OS=Mus musculus OX=10090 PE=2 SV=1;tr|X5J4S8|X5J4S8_MOUSE IgG1 heavy chain VDJ region (Fragmen	14	1	1	1	17.6	9.9702	91	36.287	547750000	26210.3	28074.9	20444.4	24962	23829.3	29702.2	1.05037	0.689298
A0A075B5Q9;A0A0A6YWC7;A0A075B5Q4;P18525;X5J553;X5J4J1;X5J5T2;X5J5H3;X5J561;X5J565;X5J4W3;X5J4L1;X5J564;X5J4W6;X5J5S4;K7TDT0;X5J4T0;K7U6J5;K7U6H3;A2NVW0;X5J521;X5J4U5;K7THE9;K7TRT7;K7TRP7;X5J5L0;X5J5E1;K7U664;K7THF4;K7T9D0;K7U5I4;K7TDA3;K7TD38;K7T935;X5J5E3;X5J4Z5;X5J4N5;K7U5H8;K7TGZ2;K7TD05;X5J4F5;K7TR59;K7TGW8;K7TGW3;K7TGQ7;K7TD63;K7TD11;K7T999;X5J4P5;X5J4F1;K7U634;K7TRQ8;K7TRG8;K7TRF6;K7TRB1;K7…	A0A075B5Q9;A0A0A6YWC7;A0A075B5Q4;P18525;X5J553;X5J4J1;X5J5T2;X5J5H3;X5J561;X5J565;X5J4W3;X5J4L1;X5J564;X5J4W6;X5J5S4;K7TDT0;X5J4T0;K7U6J5;K7U6H3;A2NVW0;X5J521;X5J4U5;K7THE9;K7TRT7;K7TRP7;X5J5L0;X5J5E1;K7U664;K7THF4;K7T9D0;K7U5I4;K7TDA3;K7TD38;K7T935;X5J5E3;X5J4Z5;X5J4N5;K7U5H8;K7TGZ2;K7TD05;X5J4F5;K7TR59;K7TGW8;K7TGW3;K7TGQ7;K7TD63;K7TD11;K7T999;X5J4P5;X5J4F1;K7U634;K7TRQ8;K7TRG8;K7TRF6;K7TRB1;K7…	Ig heavy chain V region 5-84;Ig heavy chain V region 5-76;Ig heavy chain V region 345	Ighv5-15;Ighv5-12;Ighv5-17;Ighv5-6;Ighv5-4;scFv B8E5	tr|A0A075B5Q9|A0A075B5Q9_MOUSE Immunoglobulin heavy variable 5-15 OS=Mus musculus OX=10090 GN=Ighv5-15 PE=4 SV=1;tr|A0A0A6YWC7|A0A0A6YWC7_MOUSE Immunoglobulin heavy variable 5-15 (Fragment) OS=Mus musculus OX=10090 GN=Ighv5-15 PE=4 SV=1;tr|A0A075B5Q4|A0A07	92	2	1	1	23.3	12.943	116	39.444	247190000	15081	12592.1	15006.2	12063.2	11592.8	12913.8	0.856852	0.0874387
X5J5I1;X5J4C5;K7TGP7;A0A075B5Q5	X5J5I1;X5J4C5;K7TGP7;A0A075B5Q5		Ighv2-9	tr|X5J5I1|X5J5I1_MOUSE IgM heavy chain VDJ region (Fragment) OS=Mus musculus OX=10090 PE=2 SV=1;tr|X5J4C5|X5J4C5_MOUSE IgM heavy chain VDJ region (Fragment) OS=Mus musculus OX=10090 PE=2 SV=1;tr|K7TGP7|K7TGP7_MOUSE IgM heavy chain variable region (Fragment	4	1	1	1	16.7	10.475	96	95.144	1168400000	81581.6	101207	63319	54981.3	68241.7	80090.2	0.826115	0.338221
X5J5L1;A0A075B5R5;X5J4R8;X5J5S3;X5J4V6;X5J507;A2NVV9;X5J4U6;X5J4P9;X5J5L8;X5J5L7;X5J5L6;X5J5B4;X5J5B1;X5J508;X5J505;X5J503;X5J4P8;X5J4P6;X5J4E2;X5J5B3;X5J4Q2;X5J4Q1;X5J4E0;X5J5M0;X5J4P7;X5J4E7;X5J4E4;K7T9R4;X5J570;X5J5L5;K7U5W1;K7TDT3;X5J504;X5J502;K7U6K0;K7TR23;K7TH23;K7T9G9;X5J5A9;K7T9F6;A0A075B5P7;A2NTS3;A0A0A6YVX8;A0A075B5Q2;A2NV20;P01812;P01809	X5J5L1;A0A075B5R5;X5J4R8;X5J5S3;X5J4V6;X5J507;A2NVV9;X5J4U6;X5J4P9;X5J5L8;X5J5L7;X5J5L6;X5J5B4;X5J5B1;X5J508;X5J505;X5J503;X5J4P8;X5J4P6;X5J4E2;X5J5B3;X5J4Q2;X5J4Q1;X5J4E0;X5J5M0;X5J4P7;X5J4E7;X5J4E4;K7T9R4;X5J570;X5J5L5;K7U5W1;K7TDT3;X5J504;X5J502;K7U6K0;K7TR23;K7TH23;K7T9G9;X5J5A9;K7T9F6;A0A075B5P7;A2NTS3;A0A0A6YVX8;A0A075B5Q2;A2NV20;P01812;P01809	Ig heavy chain V region MOPC 173;Ig heavy chain V region X24	Ighv4-1;Ighv5-2;Ighv5-9	tr|X5J5L1|X5J5L1_MOUSE IgM heavy chain VDJ region (Fragment) OS=Mus musculus OX=10090 PE=2 SV=1;tr|A0A075B5R5|A0A075B5R5_MOUSE Immunoglobulin heavy variable 4-1 (Fragment) OS=Mus musculus OX=10090 GN=Ighv4-1 PE=1 SV=7;tr|X5J4R8|X5J4R8_MOUSE IgM heavy chain	48	2	1	1	20.9	12.2	110	8.6559	458710000	21688.4	18678.9	28457.1	22359.7	26277.3	19365.3	0.988055	0.941626
A0A075B5R8;A0A075B5R6	A0A075B5R8;A0A075B5R6		Ighv11-2;Ighv11-1	tr|A0A075B5R8|A0A075B5R8_MOUSE Immunoglobulin heavy variable V11-2 (Fragment) OS=Mus musculus OX=10090 GN=Ighv11-2 PE=4 SV=1;tr|A0A075B5R6|A0A075B5R6_MOUSE Immunoglobulin heavy variable 11-1 (Fragment) OS=Mus musculus OX=10090 GN=Ighv11-1 PE=4 SV=1	2	1	1	1	9.4	13.167	117	6.185	64731000	4775.64	5789.92	6288.53	8416.17	5294.41	3682.15	1.03196	0.907999
X5J525;X5J524;X5J4F8;X5J5K9;X5J541;X5J540;X5J4T4;X5J4P0;X5J5K7;X5J4R5;X5J5C9;A0A075B5R7;X5J520	X5J525;X5J524;X5J4F8;X5J5K9;X5J541;X5J540;X5J4T4;X5J4P0;X5J5K7;X5J4R5;X5J5C9;A0A075B5R7;X5J520		Ighv14-2	tr|X5J525|X5J525_MOUSE IgM heavy chain VDJ region (Fragment) OS=Mus musculus OX=10090 PE=2 SV=1;tr|X5J524|X5J524_MOUSE IgM heavy chain VDJ region (Fragment) OS=Mus musculus OX=10090 PE=2 SV=1;tr|X5J4F8|X5J4F8_MOUSE IgM heavy chain VDJ region (Fragment) OS=	13	2	1	1	20.5	9.7747	88	8.9286	3785400000	41269.6	31682.9	37844.4	35242.3	26225.5	32850.6	0.851274	0.230889
A2NU19;A0A075B5S2;P01790;P01794;P01791;P01788;P01787	A2NU19;A0A075B5S2;P01790;P01794;P01791;P01788;P01787	Ig heavy chain V region M511;Ig heavy chain V region HPCG14;Ig heavy chain V region HPCM6;Ig heavy chain V region H8;Ig heavy chain V regions TEPC 15/S107/HPCM1/HPCM2/HPCM3	Ighv7-1	tr|A2NU19|A2NU19_MOUSE VH coding region (Fragment) OS=Mus musculus OX=10090 PE=4 SV=1;tr|A0A075B5S2|A0A075B5S2_MOUSE Immunoglobulin heavy variable 7-1 (Fragment) OS=Mus musculus OX=10090 GN=Ighv7-1 PE=1 SV=2;sp|P01790|HVM21_MOUSE Ig heavy chain V region M5	7	2	2	2	21.8	13.516	119	14.468	615830000	32404.9	30242.7	35626.1	35713.2	39287.9	25807.1	1.02579	0.854646
A0A075B5T5	A0A075B5T5		Ighv1-5	tr|A0A075B5T5|A0A075B5T5_MOUSE Immunoglobulin heavy variable V1-5 OS=Mus musculus OX=10090 GN=Ighv1-5 PE=4 SV=1	1	1	1	1	13.3	10.846	98	15.305	233060000	12969	14982	12155.9	12030.7	10670	9281.25	0.797417	0.0790716
A0A075B5T6;K7U669;Q2VT28	A0A075B5T6;K7U669;Q2VT28		Ighv10-3	tr|A0A075B5T6|A0A075B5T6_MOUSE Immunoglobulin heavy variable V10-3 (Fragment) OS=Mus musculus OX=10090 GN=Ighv10-3 PE=4 SV=1;tr|K7U669|K7U669_MOUSE IgA heavy chain variable region (Fragment) OS=Mus musculus OX=10090 PE=2 SV=1;tr|Q2VT28|Q2VT28_MOUSE Anti-li	3	2	1	1	20.2	13.544	119	11.271	1139600000	20288	18139.3	42349	28351.2	29835.3	12252.6	0.872027	0.736967
X5J4Q4;A0A075B5V8;X5J4C7;X5J5E2;X5J4H4;X5J4N9;A0A0A6YY41	X5J4Q4;A0A075B5V8;X5J4C7;X5J5E2;X5J4H4;X5J4N9;A0A0A6YY41		Ighv1-47	tr|X5J4Q4|X5J4Q4_MOUSE IgM heavy chain VDJ region (Fragment) OS=Mus musculus OX=10090 PE=2 SV=1;tr|A0A075B5V8|A0A075B5V8_MOUSE Immunoglobulin heavy variable 1-47 OS=Mus musculus OX=10090 GN=Ighv1-47 PE=4 SV=1;tr|X5J4C7|X5J4C7_MOUSE IgM heavy chain VDJ regi	7	1	1	1	13.8	10.567	94	10.017	541710000	11268.8	9155.65	23887.4	11845.6	11623.5	7417.88	0.697036	0.405681
A0A075B5V9;A0A0A6YWX2	A0A075B5V9;A0A0A6YWX2		Ighv1-49	tr|A0A075B5V9|A0A075B5V9_MOUSE Immunoglobulin heavy variable 1-49 OS=Mus musculus OX=10090 GN=Ighv1-49 PE=4 SV=1;tr|A0A0A6YWX2|A0A0A6YWX2_MOUSE Immunoglobulin heavy variable 1-49 (Fragment) OS=Mus musculus OX=10090 GN=Ighv1-49 PE=4 SV=1	2	1	1	1	17.3	10.869	98	7.0679	104930000	4435.04	4492.2	5381.82	2512.22	3258.36	7641.8	0.937335	0.863358
A0A075B5X2;K7T988	A0A075B5X2;K7T988		Ighv1-63	tr|A0A075B5X2|A0A075B5X2_MOUSE Immunoglobulin heavy variable V1-63 (Fragment) OS=Mus musculus OX=10090 GN=Ighv1-63 PE=4 SV=1;tr|K7T988|K7T988_MOUSE IgM heavy chain variable region (Fragment) OS=Mus musculus OX=10090 PE=2 SV=1	2	2	1	1	27.4	12.9	117	14.527	151570000	6533.11	9786.55	6141.37	8576.06	6092.72	7050.77	0.966988	0.864916
X5J5I3;A0A075B5X6;X5J593;A0A0G2JFN9	X5J5I3;A0A075B5X6;X5J593;A0A0G2JFN9		Ighv1-67	tr|X5J5I3|X5J5I3_MOUSE IgM heavy chain VDJ region (Fragment) OS=Mus musculus OX=10090 PE=2 SV=1;tr|A0A075B5X6|A0A075B5X6_MOUSE Immunoglobulin heavy variable V1-67 OS=Mus musculus OX=10090 GN=Ighv1-67 PE=4 SV=1;tr|X5J593|X5J593_MOUSE IgM heavy chain VDJ reg	4	1	1	1	13.3	11.101	98	11.256	37930000	2392.77	4145.1	4693.63	3946.18	3370.5	5747.48	1.16317	0.573174
A2KTK4;A2KTK2;X5J5Q5;X5J543;X5J4D4;X5J5M6;X5J5A3;A0A075B5Y1;A0A0G2JGK2;P01750;X5J5T7	A2KTK4;A2KTK2;X5J5Q5;X5J543;X5J4D4;X5J5M6;X5J5A3;A0A075B5Y1;A0A0G2JGK2;P01750;X5J5T7	Ig heavy chain V region 102	IGHVDJ;Ighv1-74	tr|A2KTK4|A2KTK4_MOUSE Immunoglobulin heavy chain variable region (Fragment) OS=Mus musculus OX=10090 GN=IGHVDJ PE=4 SV=1;tr|A2KTK2|A2KTK2_MOUSE Immunoglobulin heavy chain variable region (Fragment) OS=Mus musculus OX=10090 GN=IGHVDJ PE=4 SV=1;tr|X5J5Q5|X5	11	2	1	1	18.9	11.806	106	9.8803	119070000	4227.04	2870.62	8293.62	5569.58	6796.92	3070.55	1.00297	0.994174
A0A075B677	A0A075B677		Igkv4-53	tr|A0A075B677|A0A075B677_MOUSE Immunoglobulin kappa variable 4-53 OS=Mus musculus OX=10090 GN=Igkv4-53 PE=1 SV=1	1	1	1	1	18.6	10.366	97	139.15	1902700000	79447.9	85539	70300.1	74985.5	61306.1	74872.5	0.897475	0.273677
A0A075B680;K7TRR2;X5J4R7;X5J4Z6;A0A0G2JFL3;A0A0A6YXZ4;K7TR77;K7THF9;X5J4D7;K7T9L5;X5J549;Q925S3	A0A075B680;K7TRR2;X5J4R7;X5J4Z6;A0A0G2JFL3;A0A0A6YXZ4;K7TR77;K7THF9;X5J4D7		Ighv1-62-2	tr|A0A075B680|A0A075B680_MOUSE Immunoglobulin heavy variable 1-62-2 OS=Mus musculus OX=10090 GN=Ighv1-62-2 PE=4 SV=1;tr|K7TRR2|K7TRR2_MOUSE IgM heavy chain variable region (Fragment) OS=Mus musculus OX=10090 PE=2 SV=1;tr|X5J4R7|X5J4R7_MOUSE IgM heavy chain	12	3	1	1	31	11.224	100	6.333	339270000	3976.16	5154.39	5508.43	3074.13	4105.97	3172.72	0.707209	0.0656743
Q61750;A0A087WPN7;A0A0A6YWN3	Q61750;A0A087WPN7;A0A0A6YWN3		Ighv13-2	tr|Q61750|Q61750_MOUSE JH-Cdelta locus (Fragment) OS=Mus musculus OX=10090 PE=4 SV=1;tr|A0A087WPN7|A0A087WPN7_MOUSE Immunoglobulin heavy variable 13-2 OS=Mus musculus OX=10090 GN=Ighv13-2 PE=4 SV=2;tr|A0A0A6YWN3|A0A0A6YWN3_MOUSE Immunoglobulin heavy variab	3	1	1	1	20.3	7.5944	64	8.0279	173820000	4660.57	3275.85	4277.24	4608.44	3960.07	2730.39	0.925104	0.680651
A0A087WQ70;Q543R5;Q4FJU1;Q3TWH7;Q07235;A0A087WQM1	A0A087WQ70;Q543R5;Q4FJU1;Q3TWH7;Q07235;A0A087WQM1	Glia-derived nexin	Serpine2	tr|A0A087WQ70|A0A087WQ70_MOUSE Glia-derived nexin (Fragment) OS=Mus musculus OX=10090 GN=Serpine2 PE=1 SV=1;tr|Q543R5|Q543R5_MOUSE Serine (Or cysteine) peptidase inhibitor, clade E, member 2, isoform CRA_b OS=Mus musculus OX=10090 GN=Serpine2 PE=1 SV=1;tr|	6	2	2	2	7.3	25.89	232	11.087	229510000	24530.8	24776.9	19949.7	22375.9	19172	20742	0.899397	0.271409
B9EHT6;Q3TCF1;A0A087WSN6;B7ZNJ1;Q3UHL6;Q3UGY5;A0A087WR50;Q3UH17;A0A087WS56;P11276;Q3TBB4;Q3UHR1;Q3TCL7;Q3UZF9;Q8R3F3;Q99KD0;Q4KL80;A0A087WS99;A0A087WQW8;A0A087WSU6;A0A087WQE0;Q9Z1Z7	B9EHT6;Q3TCF1;A0A087WSN6;B7ZNJ1;Q3UHL6;Q3UGY5;A0A087WR50;Q3UH17;A0A087WS56;P11276;Q3TBB4;Q3UHR1;Q3TCL7	Fibronectin;Anastellin	Fn1	tr|B9EHT6|B9EHT6_MOUSE Fibronectin OS=Mus musculus OX=10090 GN=Fn1 PE=1 SV=1;tr|Q3TCF1|Q3TCF1_MOUSE Uncharacterized protein OS=Mus musculus OX=10090 GN=Fn1 PE=2 SV=1;tr|A0A087WSN6|A0A087WSN6_MOUSE Fibronectin OS=Mus musculus OX=10090 GN=Fn1 PE=1 SV=1;tr|B7	22	49	49	49	29.8	250.29	2271	323.31	79417000000	1.66369e+06	1.58197e+06	1.49029e+06	1.35819e+06	1.47699e+06	1.50676e+06	0.916803	0.123914
A0A097BW18;Q3U4U1;A0A097BW21;Q6GUA3;Q62009;F7C9H0	A0A097BW18;Q3U4U1;A0A097BW21;Q6GUA3;Q62009	Periostin	Postn	tr|A0A097BW18|A0A097BW18_MOUSE Periostin isoform M1 OS=Mus musculus OX=10090 GN=Postn PE=2 SV=1;tr|Q3U4U1|Q3U4U1_MOUSE Uncharacterized protein OS=Mus musculus OX=10090 GN=Postn PE=2 SV=1;tr|A0A097BW21|A0A097BW21_MOUSE Periostin isoform M2 OS=Mus musculus O	6	3	3	3	4.9	84.276	757	26.956	255270000	13376.1	13153.9	11423.7	13085	12154	10990.6	0.954572	0.542672
A0A0R4J0X5;A0A0A0MQA3;P07758;D3YZL0	A0A0R4J0X5;A0A0A0MQA3;P07758	Alpha-1-antitrypsin 1-1	Serpina1a	tr|A0A0R4J0X5|A0A0R4J0X5_MOUSE Alpha-1-antitrypsin 1-3 OS=Mus musculus OX=10090 GN=Serpina1c PE=1 SV=1;tr|A0A0A0MQA3|A0A0A0MQA3_MOUSE Alpha-1-antitrypsin 1-1 OS=Mus musculus OX=10090 GN=Serpina1a PE=1 SV=1;sp|P07758|A1AT1_MOUSE Alpha-1-antitrypsin 1-1 OS=M	4	15	15	0	36.1	45.854	413	323.31	769040000000	3.26726e+06	3.36665e+06	3.10451e+06	3.54869e+06	3.67123e+06	3.33593e+06	1.08394	0.0933455
A0A0A0MQN8;H3BIX4;Z4YLB7;P97300	A0A0A0MQN8;H3BIX4;Z4YLB7;P97300	Neuroplastin	Nptn	tr|A0A0A0MQN8|A0A0A0MQN8_MOUSE Neuroplastin OS=Mus musculus OX=10090 GN=Nptn PE=1 SV=1;tr|H3BIX4|H3BIX4_MOUSE Neuroplastin (Fragment) OS=Mus musculus OX=10090 GN=Nptn PE=1 SV=1;tr|Z4YLB7|Z4YLB7_MOUSE Neuroplastin OS=Mus musculus OX=10090 GN=Nptn PE=1 SV=1;	4	1	1	1	14.8	13.163	122	7.3359	31215000	4258.61	3743.56	3752.73	4405.04	4036.33	3719.06	1.0345	0.632159
B0LAC2;A5JUZ1;A0A0A6YW67;E9Q9J0;Q5M9K3;Q8C2K3;Q642L7;E9Q4P0;E9Q5F6;Q922B0;E9QNP0;Q5SX22;Q3TH47;Q78XY9;Q8R0Z9;Q922Z8;Q8VC46;P62984;P62983;P0CG49;P0CG50	B0LAC2;A5JUZ1;A0A0A6YW67;E9Q9J0;Q5M9K3;Q8C2K3;Q642L7;E9Q4P0;E9Q5F6;Q922B0;E9QNP0;Q5SX22;Q3TH47;Q78XY9;Q8R0Z9;Q922Z8;Q8VC46;P62984;P62983;P0CG49;P0CG50	Ubiquitin-60S ribosomal protein L40;Ubiquitin;60S ribosomal protein L40;Ubiquitin-40S ribosomal protein S27a;Ubiquitin;40S ribosomal protein S27a;Polyubiquitin-B;Ubiquitin;Polyubiquitin-C;Ubiquitin;Ubiquitin-related 1;Ubiquitin-related 2	Uba52;Ubc;Gm8797;Gm1821;Rps27a;Kxd1;Ubb	tr|B0LAC2|B0LAC2_MOUSE Ubiquitin A-52 residue ribosomal protein fusion product 1 (Fragment) OS=Mus musculus OX=10090 GN=Uba52 PE=2 SV=1;tr|A5JUZ1|A5JUZ1_MOUSE Ubiqutin subunit 1 (Fragment) OS=Mus musculus OX=10090 GN=Ubc PE=2 SV=1;tr|A0A0A6YW67|A0A0A6YW67_	21	2	2	2	25.4	8.0381	71	13.577	109100000	26632.5	20900.4	23438.2	18364.3	17410.8	28361.3	0.903697	0.588155
X5J5B7;X5J5A8;X5J4D2;A0A0A6YXA5;X5J5N3;K7TR90;A0A2S0DFG6;A0A2S0DFH7;A0A2S0DFG5;A0A2S0DFG3	X5J5B7;X5J5A8;X5J4D2;A0A0A6YXA5;X5J5N3;K7TR90;A0A2S0DFG6;A0A2S0DFH7;A0A2S0DFG5		Ighv1-15	tr|X5J5B7|X5J5B7_MOUSE IgM heavy chain VDJ region (Fragment) OS=Mus musculus OX=10090 PE=2 SV=1;tr|X5J5A8|X5J5A8_MOUSE IgM heavy chain VDJ region (Fragment) OS=Mus musculus OX=10090 PE=2 SV=1;tr|X5J4D2|X5J4D2_MOUSE IgM heavy chain VDJ region (Fragment) OS=	10	4	3	0	46.5	10.959	99	47.253	3821900000	31698.1	43085.6	44710.8	42589.1	39028	24643.6	0.889252	0.554358
A0A0A6YXN4;A0A075B5U4	A0A0A6YXN4;A0A075B5U4		Ighv1-18	tr|A0A0A6YXN4|A0A0A6YXN4_MOUSE Immunoglobulin heavy variable V1-18 (Fragment) OS=Mus musculus OX=10090 GN=Ighv1-18 PE=1 SV=1;tr|A0A075B5U4|A0A075B5U4_MOUSE Immunoglobulin heavy variable V1-18 OS=Mus musculus OX=10090 GN=Ighv1-18 PE=1 SV=1	2	4	2	2	39.3	12.912	117	97.373	2736300000	87584	78596	85173.1	96087.4	83561.2	107285	1.14156	0.182359
A0A0A6YXQ0;B5DC71	A0A0A6YXQ0;B5DC71		Ighv8-8;Na	tr|A0A0A6YXQ0|A0A0A6YXQ0_MOUSE Immunoglobulin heavy variable 8-8 (Fragment) OS=Mus musculus OX=10090 GN=Ighv8-8 PE=4 SV=1;tr|B5DC71|B5DC71_MOUSE Variable domain of Fab 54-5C10-A heavy chain (Fragment) OS=Mus musculus OX=10090 GN=Na PE=2 SV=1	2	2	2	2	19.3	13.185	119	57.063	1099800000	56464.6	45620.9	46425.1	57727.6	47717.1	28493.3	0.901875	0.627606
Q8CDZ9;Q921T1;Q3TWH5;A0A0A6YXU9;P27090	Q8CDZ9;Q921T1;Q3TWH5;A0A0A6YXU9;P27090	Transforming growth factor beta-2;Latency-associated peptide	Tgfb2	tr|Q8CDZ9|Q8CDZ9_MOUSE Uncharacterized protein (Fragment) OS=Mus musculus OX=10090 GN=Tgfb2 PE=2 SV=1;tr|Q921T1|Q921T1_MOUSE Tgfb2 protein OS=Mus musculus OX=10090 GN=Tgfb2 PE=2 SV=1;tr|Q3TWH5|Q3TWH5_MOUSE Uncharacterized protein (Fragment) OS=Mus musculus	5	1	1	1	4.5	25.538	224	-2	101520000	64451.8	41118.7	36120.8	46529.3	51077.4	2018.25	0.703113	0.477679
E9Q589;A0A0A6YY47;E9QB01;A0A0A6YY91;P13595;A0A0A6YWU2	E9Q589;A0A0A6YY47;E9QB01;A0A0A6YY91;P13595;A0A0A6YWU2	Neural cell adhesion molecule 1	Ncam1	tr|E9Q589|E9Q589_MOUSE Neural cell adhesion molecule 1 OS=Mus musculus OX=10090 GN=Ncam1 PE=1 SV=1;tr|A0A0A6YY47|A0A0A6YY47_MOUSE Neural cell adhesion molecule 1 OS=Mus musculus OX=10090 GN=Ncam1 PE=1 SV=1;tr|E9QB01|E9QB01_MOUSE Neural cell adhesion molecu	6	2	2	2	5.2	80.357	725	20.224	88384000	2058.58	2115.96	1897.59	2256.65	1460.2	1848.44	0.91653	0.518716
A0A0B4J1H6;P01630	A0A0B4J1H6;P01630	Ig kappa chain V-II region 7S34.1	Igkv2-137	tr|A0A0B4J1H6|A0A0B4J1H6_MOUSE Immunoglobulin kappa chain variable 2-137 (Fragment) OS=Mus musculus OX=10090 GN=Igkv2-137 PE=4 SV=1;sp|P01630|KV2A6_MOUSE Ig kappa chain V-II region 7S34.1 OS=Mus musculus OX=10090 PE=1 SV=1	2	1	1	1	9.2	13.131	120	8.7522	1474100000	28434.4	27637.1	28554.2	37794.8	20059.3	34173.2	1.08746	0.672456
A2MY50;A0A0B4J1H7;I6L998;A0A0B4J1H8;U5JE44	A2MY50;A0A0B4J1H7;I6L998;A0A0B4J1H8;U5JE44		Igkv1-135;Igkv1-133	tr|A2MY50|A2MY50_MOUSE Anti-acid phosphatase variable light chain 11 (Fragment) OS=Mus musculus OX=10090 PE=2 SV=1;tr|A0A0B4J1H7|A0A0B4J1H7_MOUSE Immunoglobulin kappa variable 1-135 (Fragment) OS=Mus musculus OX=10090 GN=Igkv1-135 PE=4 SV=1;tr|I6L998|I6L99	5	2	2	2	16.7	12.456	114	12.513	826350000	48020.3	44773.9	46775.2	43981.2	58739.1	15207.2	0.844938	0.603586
A0A0B4J1H9	A0A0B4J1H9		Igkv1-132	tr|A0A0B4J1H9|A0A0B4J1H9_MOUSE Immunoglobulin kappa variable 1-132 (Fragment) OS=Mus musculus OX=10090 GN=Igkv1-132 PE=4 SV=1	1	2	2	2	17.5	13.434	120	40.374	1534400000	34432.1	36274.9	54053.6	38799.3	26095.1	56505.1	0.973058	0.922452
X5J4K8;K7TGZ8;K7T952;X5J5K8;A0A0B4J1J6;Q2VT26;K7TDR2	X5J4K8;K7TGZ8;K7T952;X5J5K8;A0A0B4J1J6;Q2VT26;K7TDR2		Ighv10-1	tr|X5J4K8|X5J4K8_MOUSE IgA heavy chain VDJ region (Fragment) OS=Mus musculus OX=10090 PE=2 SV=1;tr|K7TGZ8|K7TGZ8_MOUSE IgM heavy chain variable region (Fragment) OS=Mus musculus OX=10090 PE=2 SV=1;tr|K7T952|K7T952_MOUSE IgM heavy chain variable region (Fra	7	2	1	0	21.8	12.54	110	18.875	869290000	16263.7	17953.3	24090.9	15304.1	18590.7	14255.9	0.825801	0.280099
X5J5T6;X5J4L3;A0A0B4J1J7;X5J4H8;X5J5M7;X5J5P5;X5J5P4;X5J5P2;X5J5D6;X5J5D5;X5J532;X5J530;X5J529;X5J4S4;X5J4S3;X5J4G7;X5J5P3;X5J4Z4;X5J4I5;X5J4H0;Q9D9B8;A0A0G2JEU7;X5J5E5;X5J4T2;X5J531;X5J4U0	X5J5T6;X5J4L3;A0A0B4J1J7;X5J4H8;X5J5M7;X5J5P5;X5J5P4;X5J5P2;X5J5D6;X5J5D5;X5J532;X5J530;X5J529;X5J4S4;X5J4S3;X5J4G7;X5J5P3;X5J4Z4;X5J4I5;X5J4H0;Q9D9B8;A0A0G2JEU7;X5J5E5;X5J4T2;X5J531;X5J4U0		Ighv1-82;Igh-VJ558	tr|X5J5T6|X5J5T6_MOUSE IgM heavy chain VDJ region (Fragment) OS=Mus musculus OX=10090 PE=2 SV=1;tr|X5J4L3|X5J4L3_MOUSE IgM heavy chain VDJ region (Fragment) OS=Mus musculus OX=10090 PE=2 SV=1;tr|A0A0B4J1J7|A0A0B4J1J7_MOUSE Immunoglobulin heavy variable 1-8	26	2	1	1	20.8	10.385	96	16.664	501140000	13843.5	12431	18097.1	23384.8	14049.5	8242.04	1.0294	0.931132
A0A0B4J1K5	A0A0B4J1K5		Iglv3	tr|A0A0B4J1K5|A0A0B4J1K5_MOUSE Immunoglobulin lambda variable 3 (Fragment) OS=Mus musculus OX=10090 GN=Iglv3 PE=4 SV=1	1	2	2	2	18.9	13.416	122	11.436	299570000	9108.99	8978.48	13180.4	8267.22	15214.1	6716.99	0.965793	0.909766
A0A0B4J1N0;X5J5L2;A0A0G2JFE9	A0A0B4J1N0;X5J5L2;A0A0G2JFE9		Ighv1-76	tr|A0A0B4J1N0|A0A0B4J1N0_MOUSE Immunoglobulin heavy variable 1-76 OS=Mus musculus OX=10090 GN=Ighv1-76 PE=1 SV=1;tr|X5J5L2|X5J5L2_MOUSE IgM heavy chain VDJ region (Fragment) OS=Mus musculus OX=10090 PE=2 SV=1;tr|A0A0G2JFE9|A0A0G2JFE9_MOUSE Immunoglobulin h	3	1	1	1	13.3	10.879	98	19.487	740300000	24798.5	16832.3	27641.3	22054.4	23366.9	10512.5	0.807451	0.441521
A0A0B6VMB2	A0A0B6VMB2		HC	tr|A0A0B6VMB2|A0A0B6VMB2_MOUSE MAb 31C6 heavy chain OS=Mus musculus OX=10090 GN=HC PE=4 SV=1	1	7	2	0	21.1	50.724	460	34.146	3281700000	74952.5	58976.6	79882.5	77639.8	81026.8	44133.4	0.948499	0.797094
Q9D3H2;A0A0D3M042;A0A0D3M043	Q9D3H2;A0A0D3M042;A0A0D3M043		Obp1a;OBP5	sp|Q9D3H2|OBP1A_MOUSE Odorant-binding protein 1a OS=Mus musculus OX=10090 GN=Obp1a PE=1 SV=2;tr|A0A0D3M042|A0A0D3M042_MOUSE Odorant binding protein 5 OS=Mus musculus domesticus OX=10092 GN=Obp1a PE=2 SV=1;tr|A0A0D3M043|A0A0D3M043_MOUSE Odorant binding prot	3	3	3	3	22.1	18.469	163	30.618	845320000	18190.1	20116.4	39030.9	107682	18293.3	75030.5	2.59907	0.200824
A0A0E4B366;A0A0A6YY53;F6TQW2;P01864;A0A075B5Q6;A0A0A6YVS4;K7U6I0;K7T918;B5UB70	A0A0E4B366;A0A0A6YY53;F6TQW2;P01864	Ig gamma-2A chain C region secreted form	Ighg2c	tr|A0A0E4B366|A0A0E4B366_MOUSE MAb 44B1 heavy chain OS=Mus musculus OX=10090 GN=HC PE=2 SV=1;tr|A0A0A6YY53|A0A0A6YY53_MOUSE Immunoglobulin heavy constant gamma 2C (Fragment) OS=Mus musculus OX=10090 GN=Ighg2c PE=4 SV=1;tr|F6TQW2|F6TQW2_MOUSE Immunoglobulin	9	8	2	2	23.7	51.819	472	12.709	152150000	28456.1	25080.5	29349.4	35341.9	25412.1	29567	1.0897	0.476593
A0A0G2JDE1	A0A0G2JDE1			tr|A0A0G2JDE1|A0A0G2JDE1_MOUSE Immunoglobulin heavy variable V8-12 (Fragment) OS=Mus musculus OX=10090 GN=Ighv8-12 PE=1 SV=1	1	1	1	1	13.4	13.263	119	43.87	1364200000	18107.1	19205.6	19922.9	21040.2	20994.6	23335.2	1.14212	0.0442396
A0A0G2JED9;A0A0G2JDL9;A0A0G2JE52;Q52L50;Q3V3W9;Q3U7U8;C5H0E8;Q99JI6;P62835	A0A0G2JED9;A0A0G2JDL9;A0A0G2JE52;Q52L50;Q3V3W9;Q3U7U8;C5H0E8;Q99JI6;P62835	Ras-related protein Rap-1b;Ras-related protein Rap-1A	Rap1b;Rap1a;Gm9392	tr|A0A0G2JED9|A0A0G2JED9_MOUSE Ras-related protein Rap-1A (Fragment) OS=Mus musculus OX=10090 GN=Rap1a PE=1 SV=1;tr|A0A0G2JDL9|A0A0G2JDL9_MOUSE MCG10748, isoform CRA_b OS=Mus musculus OX=10090 GN=Rap1a PE=1 SV=1;tr|A0A0G2JE52|A0A0G2JE52_MOUSE Ras-related p	9	1	1	1	9.2	12.37	109	6.1092	73339000	10369.7	8381.46	8131.08	7147.07	8289.64	8065.73	0.874275	0.226875
A0A0G2JGX4;Q8VCE0;Q6PIC6;Q8R3M4;Q8R0E8;Q3UCH8;D3YYN7;Q3UHK5;Q6ZQ49;Q3TXF9;Q6PIE5;Q8VDN2;Q9WV27;Q8CGD9;Q3UF49;Q8K2R2;Q8R0B0;Q8R3A9	A0A0G2JGX4;Q8VCE0;Q6PIC6;Q8R3M4;Q8R0E8;Q3UCH8;D3YYN7;Q3UHK5;Q6ZQ49;Q3TXF9;Q6PIE5;Q8VDN2;Q9WV27	Sodium/potassium-transporting ATPase subunit alpha-3;Sodium/potassium-transporting ATPase subunit alpha-2;Sodium/potassium-transporting ATPase subunit alpha-1;Sodium/potassium-transporting ATPase subunit alpha-4	Atp1a3;Atp1a1;Atp1a2;Atp1a4	tr|A0A0G2JGX4|A0A0G2JGX4_MOUSE Sodium/potassium-transporting ATPase subunit alpha OS=Mus musculus OX=10090 GN=Atp1a3 PE=1 SV=1;tr|Q8VCE0|Q8VCE0_MOUSE Sodium/potassium-transporting ATPase subunit alpha OS=Mus musculus OX=10090 GN=Atp1a3 PE=1 SV=1;sp|Q6PIC6|	18	3	3	3	5.7	112.99	1026	85.77	678650000	3238.61	3717.83	2868.43	3257.07	2795.51	1070.81	0.725037	0.273072
A0A0J9YTR7;Q6P8R3;Q3TVN6;Q9Z126	A0A0J9YTR7;Q6P8R3;Q3TVN6;Q9Z126	C-X-C motif chemokine;Platelet factor 4	Pf4	tr|A0A0J9YTR7|A0A0J9YTR7_MOUSE Chemokine (C-X-C motif) ligand 4, isoform CRA_a OS=Mus musculus OX=10090 GN=Pf4 PE=1 SV=1;tr|Q6P8R3|Q6P8R3_MOUSE C-X-C motif chemokine OS=Mus musculus OX=10090 GN=Pf4 PE=2 SV=1;tr|Q3TVN6|Q3TVN6_MOUSE C-X-C motif chemokine OS=	4	1	1	1	11.7	8.0515	77	7.3094	3129000000	21645.1	23316.3	63535.9	16681	54966.3	27568	0.91445	0.870528
A0A0J9YU05;Q3TE06;Q9DC08;Q9DBM8;Q3TNK2;Q3TJY2;Q3U136;Q80ZI9;O88342	A0A0J9YU05;Q3TE06;Q9DC08;Q9DBM8;Q3TNK2;Q3TJY2;Q3U136;Q80ZI9;O88342	WD repeat-containing protein 1	Wdr1	tr|A0A0J9YU05|A0A0J9YU05_MOUSE WD repeat-containing protein 1 OS=Mus musculus OX=10090 GN=Wdr1 PE=1 SV=1;tr|Q3TE06|Q3TE06_MOUSE Uncharacterized protein (Fragment) OS=Mus musculus OX=10090 GN=Wdr1 PE=2 SV=1;tr|Q9DC08|Q9DC08_MOUSE Uncharacterized protein OS=	9	2	2	2	5.1	36.414	333	11.61	29241000	1327.24	665.926	1471.08	432.494	715.099	786.475	0.558293	0.132364
A0A0J9YV75;F8VQ07	A0A0J9YV75;F8VQ07		5830473C10Rik	tr|A0A0J9YV75|A0A0J9YV75_MOUSE RIKEN cDNA 5830473C10 gene OS=Mus musculus OX=10090 GN=5830473C10Rik PE=1 SV=1;tr|F8VQ07|F8VQ07_MOUSE RIKEN cDNA 5830473C10 gene OS=Mus musculus OX=10090 GN=5830473C10Rik PE=1 SV=2	2	2	2	2	8.5	40.114	355	11.726	69634000	8332.61	8405.16	7973.49	8433.49	8024.41	8419.64	1.00673	0.784108
A0A0J9YVE6	A0A0J9YVE6			tr|A0A0J9YVE6|A0A0J9YVE6_MOUSE Maltase-glucoamylase OS=Mus musculus OX=10090 GN=Mgam PE=1 SV=1	1	9	3	1	8.5	137.7	1200	25.344	83213000	18304.1	20257.1	22221.7	20307.3	17934.5	21023.4	0.975032	0.747482
A0A0M3KL49;I6L991;I6L978;A0A125T904;A0A0U5BC76;A0A0M4KEQ7;A0A0C6EL31;A0A0B6VQ20;Q5XFY8;I6L9E2;Q52L95;A0A5E3;A0A0F7R1B7;A0A0E4B213;A0A0F7R5U8;Q52L64;P01837	A0A0M3KL49;I6L991;I6L978;A0A125T904;A0A0U5BC76;A0A0M4KEQ7;A0A0C6EL31;A0A0B6VQ20;Q5XFY8;I6L9E2;Q52L95;A0A5E3;A0A0F7R1B7;A0A0E4B213;A0A0F7R5U8;Q52L64;P01837	Ig kappa chain C region	Igk;LC;LOC100046793;Igkv8-30	tr|A0A0M3KL49|A0A0M3KL49_MOUSE Fab4201 heavy chain OS=Mus musculus OX=10090 PE=1 SV=1;tr|I6L991|I6L991_MOUSE Uncharacterized protein OS=Mus musculus OX=10090 PE=1 SV=1;tr|I6L978|I6L978_MOUSE Igk protein OS=Mus musculus OX=10090 GN=Igk PE=1 SV=1;tr|A0A125T9	17	7	1	0	45	24.085	218	9.5059	1173000000	26621.2	20432.1	25187.6	22040.4	28429.9	12528.5	0.872067	0.569963
A0A0N4SVL8;G3UVV6;B7ZMT5;B2RPV6	A0A0N4SVL8;G3UVV6;B7ZMT5;B2RPV6	Multimerin-1	Mmrn1	tr|A0A0N4SVL8|A0A0N4SVL8_MOUSE Multimerin-1 OS=Mus musculus OX=10090 GN=Mmrn1 PE=1 SV=1;tr|G3UVV6|G3UVV6_MOUSE MCG123217 OS=Mus musculus OX=10090 GN=Mmrn1 PE=1 SV=1;tr|B7ZMT5|B7ZMT5_MOUSE Mmrn1 protein OS=Mus musculus OX=10090 GN=Mmrn1 PE=2 SV=1;sp|B2RPV6|	4	2	2	2	1.7	135.88	1209	10.839	51041000	7096.5	6773.02	7109.32	6467.6	6896.59	7542.77	0.996574	0.945823
A0A0R4J032;P06683;H3BKN4	A0A0R4J032;P06683	Complement component C9	C9	tr|A0A0R4J032|A0A0R4J032_MOUSE Complement component 9 OS=Mus musculus OX=10090 GN=C9 PE=1 SV=1;sp|P06683|CO9_MOUSE Complement component C9 OS=Mus musculus OX=10090 GN=C9 PE=1 SV=2	3	18	18	18	34.8	63.425	561	255.57	65599000000	831140	837887	815958	772717	553989	912583	0.901128	0.477209
A0A0R4J038;O08677;D3YTY9;D3Z2B2	A0A0R4J038;O08677;D3YTY9	Kininogen-1;Kininogen-1 heavy chain;Bradykinin;Kininogen-1 light chain	Kng1	tr|A0A0R4J038|A0A0R4J038_MOUSE Kininogen-1 OS=Mus musculus OX=10090 GN=Kng1 PE=1 SV=1;sp|O08677|KNG1_MOUSE Kininogen-1 OS=Mus musculus OX=10090 GN=Kng1 PE=1 SV=1;tr|D3YTY9|D3YTY9_MOUSE Kininogen-1 OS=Mus musculus OX=10090 GN=Kng1 PE=1 SV=1	4	24	24	18	42.4	73.1	661	323.31	136230000000	979952	964863	983844	864858	880621	819388	0.875782	0.00324433
A0A0R4J039;Q9ESB3;A0A338P6H8	A0A0R4J039;Q9ESB3	Histidine-rich glycoprotein	Hrg	tr|A0A0R4J039|A0A0R4J039_MOUSE Histidine-rich glycoprotein OS=Mus musculus OX=10090 GN=Hrg PE=1 SV=1;sp|Q9ESB3|HRG_MOUSE Histidine-rich glycoprotein OS=Mus musculus OX=10090 GN=Hrg PE=1 SV=2	3	14	14	14	25.7	60.438	536	199.52	18851000000	583362	572226	606113	525003	512472	451086	0.844956	0.0217057
A0A0R4J084;Q9DA32	A0A0R4J084;Q9DA32	SUN domain-containing protein 5	Sun5	tr|A0A0R4J084|A0A0R4J084_MOUSE SUN domain-containing protein 5 OS=Mus musculus OX=10090 GN=Sun5 PE=1 SV=1;sp|Q9DA32|SUN5_MOUSE SUN domain-containing protein 5 OS=Mus musculus OX=10090 GN=Sun5 PE=1 SV=2	2	1	1	1	3.4	39.936	348	-2	200300000	12499.6	12690.2	14200.7	12854.4	12717.1	12860.8	0.975675	0.586092
A0A0R4J0I1	A0A0R4J0I1			tr|A0A0R4J0I1|A0A0R4J0I1_MOUSE MCG1051009 OS=Mus musculus OX=10090 GN=Serpina3k PE=1 SV=1	1	17	4	4	44.7	46.672	418	323.31	53640000000	722147	1.27744e+06	188313	714523	804522	806996	1.06314	0.891158
A0A2R8W710;A3KMF3;A0A0R4J0J3;Q75NR7	A0A2R8W710;A3KMF3;A0A0R4J0J3;Q75NR7	ATP-dependent DNA helicase Q4	Recql4	tr|A0A2R8W710|A0A2R8W710_MOUSE ATP-dependent DNA helicase Q4 OS=Mus musculus OX=10090 GN=Recql4 PE=1 SV=1;tr|A3KMF3|A3KMF3_MOUSE Recql4 protein (Fragment) OS=Mus musculus OX=10090 GN=Recql4 PE=2 SV=1;tr|A0A0R4J0J3|A0A0R4J0J3_MOUSE ATP-dependent DNA helicas	4	1	1	1	1.2	129.67	1173	6.4007	152840000	38872.9	62505	48807.5	51951.5	34403.3	39136.5	0.835575	0.393995
Q791Q5;A0A0R4J0S2;Q570Z9;Q9JIL0;P70389;Q3KQP3	Q791Q5;A0A0R4J0S2;Q570Z9;Q9JIL0;P70389	Insulin-like growth factor-binding protein complex acid labile subunit	Igfals;Als	tr|Q791Q5|Q791Q5_MOUSE Als splice variant 1 OS=Mus musculus OX=10090 GN=Igfals PE=2 SV=1;tr|A0A0R4J0S2|A0A0R4J0S2_MOUSE Insulin-like growth factor-binding protein complex acid labile subunit OS=Mus musculus OX=10090 GN=Igfals PE=1 SV=1;tr|Q570Z9|Q570Z9_MOU	6	6	6	6	13.4	66.959	603	107.22	1633800000	77672.3	64983.8	65452.6	76822.5	74052	73335.7	1.07737	0.278845
A2A6J2;F6RL36;A2A6I8;A2A6I5;A2A6J0;A2A6I3;A0A0R4J1B1;A2A6J1;A2A6I0;A0A0R4J1A8;A2A6H6;Z4YKH8;Z4YKF8;Z4YKD9;Z4YKG3;Z4YKE7;Z4YKG8;Z4YJU0;Z4YNB2;J3QP61;A0A0R4J1B0;Q8R563;Q9QZ47	A2A6J2;F6RL36;A2A6I8;A2A6I5;A2A6J0;A2A6I3;A0A0R4J1B1;A2A6J1;A2A6I0;A0A0R4J1A8;A2A6H6;Z4YKH8;Z4YKF8;Z4YKD9;Z4YKG3;Z4YKE7;Z4YKG8;Z4YJU0;Z4YNB2;J3QP61;A0A0R4J1B0;Q8R563;Q9QZ47	Troponin T, fast skeletal muscle	Tnnt3	tr|A2A6J2|A2A6J2_MOUSE Troponin T, fast skeletal muscle (Fragment) OS=Mus musculus OX=10090 GN=Tnnt3 PE=1 SV=1;tr|F6RL36|F6RL36_MOUSE Troponin T, fast skeletal muscle (Fragment) OS=Mus musculus OX=10090 GN=Tnnt3 PE=1 SV=1;tr|A2A6I8|A2A6I8_MOUSE Troponin T,	23	2	2	2	13.1	13.05	107	12.972	540680000	17759.4	17194.3	27138.4	32335.8	28184.4	110739	2.75816	0.249689
A0A0R4J1P2;P21107;Q8K0Z5;E9Q5J9;D3YVR0;G5E8R0;G5E8R1;E9Q455;E9Q453;G5E8R2	A0A0R4J1P2;P21107;Q8K0Z5;E9Q5J9	Tropomyosin alpha-3 chain	Tpm3	tr|A0A0R4J1P2|A0A0R4J1P2_MOUSE Tropomyosin alpha-3 chain OS=Mus musculus OX=10090 GN=Tpm3 PE=1 SV=1;sp|P21107|TPM3_MOUSE Tropomyosin alpha-3 chain OS=Mus musculus OX=10090 GN=Tpm3 PE=1 SV=3;tr|Q8K0Z5|Q8K0Z5_MOUSE Tropomyosin 3, gamma OS=Mus musculus OX=100	10	10	10	0	32	32.862	284	142	9376100000	315803	260191	287463	320674	275417	229542	0.956194	0.703429
F6ULR7;A0A0U1RQ36;A0A0U1RP93;Q545G1;P97457	F6ULR7;A0A0U1RQ36;A0A0U1RP93;Q545G1;P97457	Myosin regulatory light chain 2, skeletal muscle isoform	Mylpf	tr|F6ULR7|F6ULR7_MOUSE Myosin regulatory light chain 2, skeletal muscle isoform (Fragment) OS=Mus musculus OX=10090 GN=Mylpf PE=1 SV=8;tr|A0A0U1RQ36|A0A0U1RQ36_MOUSE Myosin regulatory light chain 2, skeletal muscle isoform (Fragment) OS=Mus musculus OX=100	5	3	3	3	48.3	6.9267	60	35.02	1586300000	12424.2	12384.8	35609.6	46770.7	37468.2	167895	4.17312	0.208985
A0A140T8M4;B5UB69;A0A0G2JFN8;A0A0G2JE47	A0A140T8M4;B5UB69;A0A0G2JFN8;A0A0G2JE47		Igkv8-19	tr|A0A140T8M4|A0A140T8M4_MOUSE Immunoglobulin kappa variable 8-19 OS=Mus musculus OX=10090 GN=Igkv8-19 PE=1 SV=2;tr|B5UB69|B5UB69_MOUSE EP3-6 light chain variable region (Fragment) OS=Mus musculus OX=10090 GN=Igkv8-19 PE=2 SV=1;tr|A0A0G2JFN8|A0A0G2JFN8_MOU	4	2	2	1	29.7	11.116	101	49.74	1270300000	35443.4	37293.1	41444.4	38956.3	45140.5	30147.1	1.00055	0.996649
A0A140T8M5;Q8VIJ0	A0A140T8M5;Q8VIJ0		Igkv6-14	tr|A0A140T8M5|A0A140T8M5_MOUSE Immunoglobulin kappa variable 6-15 (Fragment) OS=Mus musculus OX=10090 GN=Igkv6-15 PE=1 SV=2;tr|Q8VIJ0|Q8VIJ0_MOUSE Anti-DNA light chain (Fragment) OS=Mus musculus OX=10090 GN=Igkv6-14 PE=2 SV=1	2	2	1	1	20.9	12.757	115	19.816	227860000	21292.6	20689.4	13090.5	22278.5	16666.4	18697.6	1.04667	0.796458
A0A140T8N3;Q7TQM2	A0A140T8N3;Q7TQM2		scFv 6H8	tr|A0A140T8N3|A0A140T8N3_MOUSE Immunoglobulin kappa chain variable 13-84 (Fragment) OS=Mus musculus OX=10090 GN=Igkv13-84 PE=4 SV=2;tr|Q7TQM2|Q7TQM2_MOUSE ScFv 6H8 protein (Fragment) OS=Mus musculus OX=10090 GN=scFv 6H8 PE=4 SV=1	2	1	1	1	7	12.617	115	7.7362	500880000	30587	14247.1	14780	13288.5	24944.9	3615.27	0.701993	0.508699
A0A140T8N5;A0A140T8P1;A0A140T8N7;A2NUE7;A0A140T8Q3;A0A0G2JGY3;P01633	A0A140T8N5;A0A140T8P1;A0A140T8N7;A2NUE7			tr|A0A140T8N5|A0A140T8N5_MOUSE Immunoglobulin kappa variable 6-23 (Fragment) OS=Mus musculus OX=10090 GN=Igkv6-23 PE=4 SV=2;tr|A0A140T8P1|A0A140T8P1_MOUSE Immunoglobulin kappa variable 6-14 (Fragment) OS=Mus musculus OX=10090 GN=Igkv6-14 PE=4 SV=2;tr|A0A14	7	3	3	2	27	12.787	115	43.689	5515600000	59901.6	53069.3	63356.2	48648.8	66248.3	38663.6	0.870885	0.427947
Q9JL74;A0A140T8N9	Q9JL74;A0A140T8N9			tr|Q9JL74|Q9JL74_MOUSE Anti-myosin immunoglobulin light chain variable region (Fragment) OS=Mus musculus OX=10090 PE=2 SV=1;tr|A0A140T8N9|A0A140T8N9_MOUSE Immunoglobulin kappa variable 6-32 (Fragment) OS=Mus musculus OX=10090 GN=Igkv6-32 PE=4 SV=2	2	1	1	1	15.2	10.939	99	11.71	344220000	13379.9	19561.1	18126	21704.8	11947.7	36062.8	1.36518	0.439458
A0A140T8P3	A0A140T8P3			tr|A0A140T8P3|A0A140T8P3_MOUSE Immunoglobulin kappa chain variable 15-103 (Fragment) OS=Mus musculus OX=10090 GN=Igkv15-103 PE=4 SV=2	1	1	1	1	9.6	12.547	115	8.0019	1010300000	7054.18	7273.5	13061.6	8267.12	9169.11	10928.9	1.03563	0.885298
A0A140T8P4	A0A140T8P4			tr|A0A140T8P4|A0A140T8P4_MOUSE Immunoglobulin kappa variable 3-9 (Fragment) OS=Mus musculus OX=10090 GN=Igkv3-9 PE=4 SV=2	1	1	1	1	9.2	12.917	119	6.7514	1939300000	5075.81	10567.8	11771.8	9024.74	6830.98	12760.1	1.04379	0.888988
A0A140T8P5;A2N1N1	A0A140T8P5;A2N1N1			tr|A0A140T8P5|A0A140T8P5_MOUSE Immunoglobulin kappa chain variable 8-24 (Fragment) OS=Mus musculus OX=10090 GN=Igkv8-24 PE=4 SV=2;tr|A2N1N1|A2N1N1_MOUSE B cell antigen receptor OS=Mus musculus OX=10090 PE=4 SV=1	2	1	1	1	9.9	13.264	121	6.3109	233750000	2705.09	2933.65	2733.35	1982.24	3678.62	2205.91	0.939641	0.769427
A0A1B0GS70;Q3TS44;Q9R1P4;Q8BTU5	A0A1B0GS70;Q3TS44;Q9R1P4;Q8BTU5	Proteasome subunit alpha type;Proteasome subunit alpha type-1	Psma1	tr|A0A1B0GS70|A0A1B0GS70_MOUSE Proteasome endopeptidase complex OS=Mus musculus OX=10090 GN=Psma1 PE=1 SV=1;tr|Q3TS44|Q3TS44_MOUSE Proteasome subunit alpha type OS=Mus musculus OX=10090 GN=Psma1 PE=1 SV=1;sp|Q9R1P4|PSA1_MOUSE Proteasome subunit alpha type-	4	2	2	2	8.8	26.496	238	11.797	160900000	9279.95	9091.59	8304.05	8485.02	8241.01	9210.58	0.972297	0.586705
Q99K20;A0A1B0GSR9;Q3UDU4;Q564E2;Q3TI99;Q3THB4;Q3TCI7;A0A1B0GSX0;P06151;Q3UIC3;D3YZQ9	Q99K20;A0A1B0GSR9;Q3UDU4;Q564E2;Q3TI99;Q3THB4;Q3TCI7;A0A1B0GSX0;P06151;Q3UIC3;D3YZQ9	L-lactate dehydrogenase;L-lactate dehydrogenase A chain	Ldha	tr|Q99K20|Q99K20_MOUSE L-lactate dehydrogenase (Fragment) OS=Mus musculus OX=10090 GN=Ldha PE=2 SV=1;tr|A0A1B0GSR9|A0A1B0GSR9_MOUSE L-lactate dehydrogenase OS=Mus musculus OX=10090 GN=Ldha PE=1 SV=1;tr|Q3UDU4|Q3UDU4_MOUSE L-lactate dehydrogenase OS=Mus mus	11	3	2	2	12.4	34.503	315	19.656	176880000	20198.4	16127	15674.3	16005.5	12316.1	19735.5	0.924179	0.637303
Q8VCK2;A0A1B0GT66;F6Y6L6;Q3TWL1;Q3U7I9;F8WIR1;Q3UCW4;Q3UCD9;Q3UAQ1;Q3U8W5;Q3U7P0;Q3U651;Q3TXL5;Q3TWR6;Q3TWD0;Q3TJN3;Q3TIR0;Q8C243;P18242	Q8VCK2;A0A1B0GT66;F6Y6L6;Q3TWL1;Q3U7I9;F8WIR1;Q3UCW4;Q3UCD9;Q3UAQ1;Q3U8W5;Q3U7P0;Q3U651;Q3TXL5;Q3TWR6;Q3TWD0;Q3TJN3;Q3TIR0;Q8C243;P18242	Cathepsin D	Ctsd	tr|Q8VCK2|Q8VCK2_MOUSE Ctsd protein (Fragment) OS=Mus musculus OX=10090 GN=Ctsd PE=2 SV=1;tr|A0A1B0GT66|A0A1B0GT66_MOUSE Predicted gene, 49369 (Fragment) OS=Mus musculus OX=10090 GN=Gm49369 PE=1 SV=1;tr|F6Y6L6|F6Y6L6_MOUSE Predicted gene, 49369 (Fragment)	19	1	1	1	8.3	23.931	217	10.026	112860000	7027.42	8480.69	9020.34	8729.55	9077.02	9216.75	1.10171	0.246079
A0A1C7ZMZ5;A0A1C7ZMZ7;P46412	A0A1C7ZMZ5;A0A1C7ZMZ7;P46412	Glutathione peroxidase 3	Gpx3	tr|A0A1C7ZMZ5|A0A1C7ZMZ5_MOUSE Glutathione peroxidase (Fragment) OS=Mus musculus OX=10090 GN=Gpx3 PE=1 SV=1;tr|A0A1C7ZMZ7|A0A1C7ZMZ7_MOUSE Glutathione peroxidase 3 (Fragment) OS=Mus musculus OX=10090 GN=Gpx3 PE=1 SV=1;sp|P46412|GPX3_MOUSE Glutathione perox	3	2	2	2	14.6	22.304	199	62.3	8503000000	72265.5	81843	66923.2	81225	80143.3	67080.1	1.03355	0.71483
A0A1D5RLC6;Q3TT57;A0A1D5RME8;Q4VAB1;Q91VW5	A0A1D5RLC6;Q3TT57;A0A1D5RME8;Q4VAB1;Q91VW5	Golgin subfamily A member 4	Golga4	tr|A0A1D5RLC6|A0A1D5RLC6_MOUSE Golgin subfamily A member 4 (Fragment) OS=Mus musculus OX=10090 GN=Golga4 PE=1 SV=1;tr|Q3TT57|Q3TT57_MOUSE Uncharacterized protein (Fragment) OS=Mus musculus OX=10090 GN=Golga4 PE=2 SV=1;tr|A0A1D5RME8|A0A1D5RME8_MOUSE Golgin	5	1	1	1	3.7	51.336	454	6.1208	15539000000	47043.9	47811.8	27830.3	63429	34214.4	60141.5	1.28609	0.359648
A0A1L1SQP3;Q8C7G5	A0A1L1SQP3;Q8C7G5	Apolipoprotein A-V	Apoa5	tr|A0A1L1SQP3|A0A1L1SQP3_MOUSE Apolipoprotein A-V OS=Mus musculus OX=10090 GN=Apoa5 PE=1 SV=1;sp|Q8C7G5|APOA5_MOUSE Apolipoprotein A-V OS=Mus musculus OX=10090 GN=Apoa5 PE=1 SV=1	2	1	1	1	10.4	12.978	115	6.7816	31582000	2160.27	2313.49	2214.83	1697.54	1655.13	2404.51	0.860748	0.277388
Q544T7;A0A1W2P788;P45700	Q544T7;A0A1W2P788;P45700	alpha-1,2-Mannosidase;Mannosyl-oligosaccharide 1,2-alpha-mannosidase IA	Man1a;Man1a1	tr|Q544T7|Q544T7_MOUSE alpha-1,2-Mannosidase OS=Mus musculus OX=10090 GN=Man1a PE=1 SV=1;tr|A0A1W2P788|A0A1W2P788_MOUSE alpha-1,2-Mannosidase (Fragment) OS=Mus musculus OX=10090 GN=Man1a PE=1 SV=1;sp|P45700|MA1A1_MOUSE Mannosyl-oligosaccharide 1,2-alpha-ma	3	4	4	4	5.8	73.275	655	23.227	603510000	43327.9	46643.7	40074	50538.8	40205	46879.2	1.05827	0.51834
A0A286YDF0;P12399;A0A286YD41;A0A0R4J245;A0A286YD17;P12400	A0A286YDF0;P12399;A0A286YD41;A0A0R4J245;A0A286YD17;P12400	Protein CTLA-2-alpha;Protein CTLA-2-beta	Ctla2a;Ctla2b	tr|A0A286YDF0|A0A286YDF0_MOUSE Predicted gene, 49391 OS=Mus musculus OX=10090 GN=Gm49391 PE=4 SV=1;sp|P12399|CTL2A_MOUSE Protein CTLA-2-alpha OS=Mus musculus OX=10090 GN=Ctla2a PE=2 SV=2;tr|A0A286YD41|A0A286YD41_MOUSE Protein CTLA-2-beta (Fragment) OS=Mus	6	2	2	2	16.9	15.704	136	11.267	103190000	4407.8	4199.43	3684.78	3944.77	3724.95	3633.23	0.919536	0.231494
Q505K6;Q8BWN9;Q14BD9;A0A2I3BQE1;A0A2I3BRQ1;A2AS37;Q8BWS8	Q505K6;Q8BWN9;Q14BD9;A0A2I3BQE1;A0A2I3BRQ1;A2AS37;Q8BWS8		AI182371	tr|Q505K6|Q505K6_MOUSE AI182371 protein OS=Mus musculus OX=10090 GN=AI182371 PE=2 SV=1;tr|Q8BWN9|Q8BWN9_MOUSE Expressed sequence AI182371 OS=Mus musculus OX=10090 GN=AI182371 PE=2 SV=1;tr|Q14BD9|Q14BD9_MOUSE Expressed sequence AI182371 OS=Mus musculus OX=1	7	9	8	8	31.2	37.938	333	187.89	4768400000	143949	144387	134664	132593	133780	130015	0.937088	0.0575538
A0A2I3BS14;Q9WVJ3;Q3U496;A0A2I3BPG0	A0A2I3BS14;Q9WVJ3;Q3U496	Carboxypeptidase Q	Cpq	tr|A0A2I3BS14|A0A2I3BS14_MOUSE Carboxypeptidase Q (Fragment) OS=Mus musculus OX=10090 GN=Cpq PE=1 SV=1;sp|Q9WVJ3|CBPQ_MOUSE Carboxypeptidase Q OS=Mus musculus OX=10090 GN=Cpq PE=1 SV=1;tr|Q3U496|Q3U496_MOUSE Uncharacterized protein OS=Mus musculus OX=10090	4	4	4	4	19.7	22.047	198	33.019	232630000	20517	18486.4	21216.8	16449.4	16791.1	18118.5	0.852853	0.0375299
A0A2P9DUN6;Q80VH1;REV__D3Z2M0;Q9CV75;REV__G3UXB4;REV__Q3U308;A0A0B4J1E2;Q9CSN1	A0A2P9DUN6			tr|A0A2P9DUN6|A0A2P9DUN6_MOUSE Serpina1 DOM-7 OS=Mus musculus OX=10090 GN=DOM-7 PE=2 SV=1	8	13	1	1	28.8	46.009	413	8.8961	11321000000	55284.6	60738	54829.2	67924.5	64816.1	61369.9	1.13613	0.0444744
A0A2R8VHF9;E9QPE7;A0A338P6K2;Q69ZX3;O08638;Q8BXF2;Q8BIE2;Q8BWI3;Q8BLI3;Q8BLI1;Q80T68;K3W4R2;Q5SV64;Q3UH59;Q61879;Q6URW6	A0A2R8VHF9;E9QPE7;A0A338P6K2;Q69ZX3;O08638	Myosin-11	Myh11	tr|A0A2R8VHF9|A0A2R8VHF9_MOUSE Myosin-11 OS=Mus musculus OX=10090 GN=Myh11 PE=1 SV=1;tr|E9QPE7|E9QPE7_MOUSE Myosin-11 OS=Mus musculus OX=10090 GN=Myh11 PE=1 SV=2;tr|A0A338P6K2|A0A338P6K2_MOUSE Myosin-11 OS=Mus musculus OX=10090 GN=Myh11 PE=1 SV=1;tr|Q69ZX3	16	3	1	1	2.5	223.35	1938	-2	258040000	14341.1	17201.7	14037.5	13181.4	10338.1	14555.7	0.835341	0.192831
A0A2R8VHH0;Q8C4N8;Q9D859;Q8BPG5;K7Q7T7;Q3TLP8;Q05144;P63001	A0A2R8VHH0;Q8C4N8;Q9D859;Q8BPG5;K7Q7T7;Q3TLP8;Q05144;P63001	Ras-related C3 botulinum toxin substrate 2;Ras-related C3 botulinum toxin substrate 1	Rac1;Rac2	tr|A0A2R8VHH0|A0A2R8VHH0_MOUSE Ras-related C3 botulinum toxin substrate 2 (Fragment) OS=Mus musculus OX=10090 GN=Rac2 PE=1 SV=1;tr|Q8C4N8|Q8C4N8_MOUSE Uncharacterized protein (Fragment) OS=Mus musculus OX=10090 GN=Rac1 PE=2 SV=1;tr|Q9D859|Q9D859_MOUSE Unch	8	1	1	1	10	8.8853	80	6.114	72554000	13482.6	10167	10172.8	8362.27	6895.44	9727.04	0.738704	0.0986353
A0A2R8VK43;Q91X79	A0A2R8VK43;Q91X79	Chymotrypsin-like elastase family member 1	Cela1	tr|A0A2R8VK43|A0A2R8VK43_MOUSE Chymotrypsin-like elastase family member 1 (Fragment) OS=Mus musculus OX=10090 GN=Cela1 PE=1 SV=1;sp|Q91X79|CELA1_MOUSE Chymotrypsin-like elastase family member 1 OS=Mus musculus OX=10090 GN=Cela1 PE=1 SV=1	2	1	1	1	14.3	16.693	154	27.899	129070000	8376.33	6446.37	8384.71	8079.2	8245.9	7126.96	1.01054	0.916762
A0A2S0DFH5;A0A075B5N7	A0A2S0DFH5;A0A075B5N7		Igkv6-13	tr|A0A2S0DFH5|A0A2S0DFH5_MOUSE Anti-HIV fusion peptide monocolonal anitbody light chain vFP5.01 (Fragment) OS=Mus musculus OX=10090 PE=4 SV=1;tr|A0A075B5N7|A0A075B5N7_MOUSE Immunoglobulin kappa variable 6-13 OS=Mus musculus OX=10090 GN=Igkv6-13 PE=1 SV=7	2	3	2	2	30.8	11.757	107	16.688	2154400000	62166.3	78806.1	85740	64592.7	78199.9	70008.7	0.938639	0.594815
A0A338P7C0;Q6RI64;O09061	A0A338P7C0;Q6RI64;O09061	Proteasome subunit beta type;Proteasome subunit beta type-1	Psmb1	tr|A0A338P7C0|A0A338P7C0_MOUSE Proteasome subunit beta type-1 OS=Mus musculus OX=10090 GN=Psmb1 PE=1 SV=1;tr|Q6RI64|Q6RI64_MOUSE Proteasome subunit beta OS=Mus musculus OX=10090 GN=Psmb1 PE=1 SV=1;sp|O09061|PSB1_MOUSE Proteasome subunit beta type-1 OS=Mus	3	1	1	1	10	15.637	140	8.2008	101430000	4778.37	6479.69	6769.87	4895.3	6913.67	7509.76	1.0716	0.690833
Q3THL2;A0A338P7D7;Q542H2;Q3UIT9;Q9Z2U0;Q3TN31	Q3THL2;A0A338P7D7;Q542H2;Q3UIT9;Q9Z2U0;Q3TN31	Proteasome subunit alpha type;Proteasome subunit alpha type-7	Psma7	tr|Q3THL2|Q3THL2_MOUSE Proteasome endopeptidase complex OS=Mus musculus OX=10090 GN=Psma7 PE=2 SV=1;tr|A0A338P7D7|A0A338P7D7_MOUSE Proteasome subunit alpha type OS=Mus musculus OX=10090 GN=Psma7 PE=1 SV=1;tr|Q542H2|Q542H2_MOUSE Proteasome subunit alpha typ	6	2	2	2	12.4	20.189	178	15.012	148590000	15646.4	15527.2	17568.3	16595.5	12629.8	13321.9	0.872905	0.211677
A0A3B0INZ4;Q02105	A0A3B0INZ4;Q02105	Complement C1q subcomponent subunit C	C1qc	tr|A0A3B0INZ4|A0A3B0INZ4_MOUSE Adiponectin b OS=Mus musculus OX=10090 GN=Adib PE=4 SV=1;sp|Q02105|C1QC_MOUSE Complement C1q subcomponent subunit C OS=Mus musculus OX=10090 GN=C1qc PE=1 SV=2	2	1	1	1	3.6	29.269	276	7.6902	1215000000	32800.8	32012.5	35910.1	28751.7	26524.8	30771.5	0.854302	0.045799
Q3UBX7;Q3TXB1;A0A3B0IP04;P98086	Q3UBX7;Q3TXB1;A0A3B0IP04;P98086	Complement C1q subcomponent subunit A	C1qa	tr|Q3UBX7|Q3UBX7_MOUSE Uncharacterized protein OS=Mus musculus OX=10090 GN=C1qa PE=2 SV=1;tr|Q3TXB1|Q3TXB1_MOUSE Uncharacterized protein OS=Mus musculus OX=10090 GN=C1qa PE=2 SV=1;tr|A0A3B0IP04|A0A3B0IP04_MOUSE Adiponectin c OS=Mus musculus OX=10090 GN=C1q	4	5	5	5	9.8	26.046	245	52.107	4021600000	128153	116776	148440	128328	120609	127926	0.958039	0.59703
Q3US82;Q3U6I5;A0A3B0ITG8;P14106	Q3US82;Q3U6I5;A0A3B0ITG8;P14106	Complement C1q subcomponent subunit B	C1qb	tr|Q3US82|Q3US82_MOUSE Uncharacterized protein OS=Mus musculus OX=10090 GN=C1qb PE=2 SV=1;tr|Q3U6I5|Q3U6I5_MOUSE Uncharacterized protein OS=Mus musculus OX=10090 GN=C1qb PE=2 SV=1;tr|A0A3B0ITG8|A0A3B0ITG8_MOUSE Adiponectin a OS=Mus musculus OX=10090 GN=Adi	4	3	3	3	13	26.707	253	91.579	7518600000	82075.4	77346.4	87270.5	83807.8	78386	74990.5	0.961458	0.456404
Q8BRW2;A0A3B0J1H7;Q60994;E9PWU4	Q8BRW2;A0A3B0J1H7;Q60994	Adiponectin	Adipoq	tr|Q8BRW2|Q8BRW2_MOUSE Uncharacterized protein OS=Mus musculus OX=10090 GN=Adipoq PE=2 SV=1;tr|A0A3B0J1H7|A0A3B0J1H7_MOUSE Adiponectin d OS=Mus musculus OX=10090 GN=Adid PE=4 SV=1;sp|Q60994|ADIPO_MOUSE Adiponectin OS=Mus musculus OX=10090 GN=Adipoq PE=1 SV	4	3	3	3	15	26.751	247	40.956	2001700000	60008.1	68591	85159.6	68619.5	60674.9	59651.3	0.88392	0.354588
B1B1E2;A0A3Q4EGK3;Q8CG19	B1B1E2;A0A3Q4EGK3;Q8CG19	Latent-transforming growth factor beta-binding protein 1	Ltbp1	tr|B1B1E2|B1B1E2_MOUSE Latent-transforming growth factor beta-binding protein 1 (Fragment) OS=Mus musculus OX=10090 GN=Ltbp1 PE=1 SV=8;tr|A0A3Q4EGK3|A0A3Q4EGK3_MOUSE Latent-transforming growth factor beta-binding protein 1 OS=Mus musculus OX=10090 GN=Ltbp1	3	1	1	1	1	107.03	980	7.5142	83180000	18344.6	15528.1	15900.5	16079.2	17462.6	17231.1	1.02008	0.751337
A0A494BB01;A2TJ61;Q8VCS0;Q54A77;Q71S36;Q76L85;A0A498WFR9;Q71S44;Q71S45;A0A494B9M1	A0A494BB01;A2TJ61;Q8VCS0;Q54A77;Q71S36;Q76L85;A0A498WFR9	N-acetylmuramoyl-L-alanine amidase	Pglyrp2	tr|A0A494BB01|A0A494BB01_MOUSE N-acetylmuramoyl-L-alanine amidase OS=Mus musculus OX=10090 GN=Pglyrp2 PE=1 SV=1;tr|A2TJ61|A2TJ61_MOUSE Peptidoglycan recognition protein 2 OS=Mus musculus OX=10090 GN=Pglyrp2 PE=2 SV=1;sp|Q8VCS0|PGRP2_MOUSE N-acetylmuramoyl-	10	4	4	4	10	52.251	480	43.27	1582400000	36866.5	37354.2	47044.7	40463.1	42574.4	42200.5	1.03276	0.715015
A0A494BB06	A0A494BB06			tr|A0A494BB06|A0A494BB06_MOUSE Cilia- and flagella-associated protein 58 OS=Mus musculus OX=10090 GN=Cfap58 PE=1 SV=1	1	1	1	1	10.2	16.826	147	-2	290660000	9498.88	11154.6	12520.5	11175.5	9970.67	10573	0.956146	0.633239
A0JLV3;B2RVD5;B2RTK3;A0JNS9;Q8CBB6;Q921L4;Q9D2U9;Q8CGP2;Q8CGP1;Q8CGP0;Q6ZWY9;Q64525;Q64524;Q64478;Q64475;P10854;P10853;P70696;Q8C622	A0JLV3;B2RVD5;B2RTK3;A0JNS9;Q8CBB6;Q921L4;Q9D2U9;Q8CGP2;Q8CGP1;Q8CGP0;Q6ZWY9;Q64525;Q64524;Q64478;Q64475;P10854;P10853;P70696;Q8C622	Histone H2B;Histone H2B type 3-A;Histone H2B type 1-P;Histone H2B type 1-K;Histone H2B type 3-B;Histone H2B type 1-C/E/G;Histone H2B type 2-B;Histone H2B type 2-E;Histone H2B type 1-H;Histone H2B type 1-B;Histone H2B type 1-M;Histone H2B type 1-F/J/L;Histone H2B type 1-A	Hist1h2bj;Hist1h2bk;Hist1h2bm;Hist1h2ba;Hist1h2br;LOC665622;Hist3h2ba;Hist1h2bp;Hist3h2bb;Hist1h2bc;Hist2h2bb;Hist2h2be;Hist1h2bh;Hist1h2bb;Hist1h2bf	tr|A0JLV3|A0JLV3_MOUSE Histone H2B (Fragment) OS=Mus musculus OX=10090 GN=Hist1h2bj PE=2 SV=1;tr|B2RVD5|B2RVD5_MOUSE Histone H2B OS=Mus musculus OX=10090 GN=Hist1h2bk PE=2 SV=1;tr|B2RTK3|B2RTK3_MOUSE Histone H2B OS=Mus musculus OX=10090 GN=Hist1h2bm PE=1 S	19	2	2	2	12.2	13.579	123	11.492	1134500000	20145.7	22225.9	26711.9	26964.6	22024.9	25486.7	1.07806	0.500224
A0JLY3;P16294	A0JLY3;P16294	Coagulation factor IX;Coagulation factor IXa light chain;Coagulation factor IXa heavy chain	F9	tr|A0JLY3|A0JLY3_MOUSE F9 protein (Fragment) OS=Mus musculus OX=10090 GN=F9 PE=2 SV=1;sp|P16294|FA9_MOUSE Coagulation factor IX OS=Mus musculus OX=10090 GN=F9 PE=2 SV=3	2	5	5	5	11.7	52.846	470	75.025	1429500000	43765.1	42667.2	39995.5	39942.4	42166.7	39779.4	0.964096	0.327826
B7ZC50;Q8C2A9;Q3TKB9;Q8C5U3;Q3TKG0;A0PJ91;Q80Y52;Q3UIF3;P07901;Q71LX8;Q3TKA2;P11499;A2A6A2;B7ZC49;Q3TJU7	B7ZC50;Q8C2A9;Q3TKB9;Q8C5U3;Q3TKG0;A0PJ91;Q80Y52;Q3UIF3;P07901;Q71LX8;Q3TKA2;P11499	Heat shock protein HSP 90-alpha;Heat shock protein HSP 90-beta	Hsp90aa1;Hsp90ab1	tr|B7ZC50|B7ZC50_MOUSE Heat shock protein HSP 90-alpha (Fragment) OS=Mus musculus OX=10090 GN=Hsp90aa1 PE=1 SV=1;tr|Q8C2A9|Q8C2A9_MOUSE Uncharacterized protein (Fragment) OS=Mus musculus OX=10090 GN=Hsp90aa1 PE=2 SV=1;tr|Q3TKB9|Q3TKB9_MOUSE Uncharacterized	15	3	3	3	14.9	22.386	201	18.63	176930000	20731.9	22947	26133.5	26458	22970.7	22536.4	1.03084	0.737827
Q3TDZ5;Q3TAY9;Q3UXJ2;Q3UBG4;A1L354;A1L353;P82198;Q19PV3	Q3TDZ5;Q3TAY9;Q3UXJ2;Q3UBG4;A1L354;A1L353;P82198	Transforming growth factor-beta-induced protein ig-h3	Tgfbi	tr|Q3TDZ5|Q3TDZ5_MOUSE Uncharacterized protein (Fragment) OS=Mus musculus OX=10090 GN=Tgfbi PE=2 SV=1;tr|Q3TAY9|Q3TAY9_MOUSE Uncharacterized protein (Fragment) OS=Mus musculus OX=10090 GN=Tgfbi PE=2 SV=1;tr|Q3UXJ2|Q3UXJ2_MOUSE Transforming growth factor-be	8	3	3	3	6.3	58.439	536	18.361	148230000	21450	21773.3	25658.5	22148.6	21829.2	19663	0.923913	0.325851
A2A5K2;Q4FJT5;Q3UFS5;P55065;Q3UE59	A2A5K2;Q4FJT5;Q3UFS5;P55065;Q3UE59	Phospholipid transfer protein	Pltp	tr|A2A5K2|A2A5K2_MOUSE Phospholipid transfer protein OS=Mus musculus OX=10090 GN=Pltp PE=1 SV=1;tr|Q4FJT5|Q4FJT5_MOUSE Pltp protein OS=Mus musculus OX=10090 GN=Pltp PE=2 SV=1;tr|Q3UFS5|Q3UFS5_MOUSE Phospholipid transfer protein OS=Mus musculus OX=10090 GN=	5	2	2	2	6.3	49.022	441	69.216	396870000	17480.4	20979.1	21596.9	21027.2	18928.4	23089.5	1.04976	0.600943
A2AE15;P11680	A2AE15;P11680	Properdin	Cfp	tr|A2AE15|A2AE15_MOUSE Complement factor properdin OS=Mus musculus OX=10090 GN=Cfp PE=2 SV=1;sp|P11680|PROP_MOUSE Properdin OS=Mus musculus OX=10090 GN=Cfp PE=2 SV=2	2	12	12	12	35.3	50.327	464	155.27	13024000000	159801	144535	183501	145756	150567	132483	0.878995	0.192258
A2AEX7;A2AEY1;A2AEX8;A2AEX6;A2AEY2;P97447	A2AEX7;A2AEY1;A2AEX8;A2AEX6;A2AEY2;P97447	Four and a half LIM domains protein 1	Fhl1	tr|A2AEX7|A2AEX7_MOUSE Four and a half LIM domains protein 1 OS=Mus musculus OX=10090 GN=Fhl1 PE=1 SV=1;tr|A2AEY1|A2AEY1_MOUSE Four and a half LIM domains protein 1 (Fragment) OS=Mus musculus OX=10090 GN=Fhl1 PE=1 SV=8;tr|A2AEX8|A2AEX8_MOUSE Four and a hal	6	1	1	1	4.3	23.686	210	7.075	137100000	4215.36	4319.48	3839.48	4306.75	2761.36	59553.9	5.38389	0.387834
Q9D1R6;Q6PJ18;Q61344;A2AIM4;P58774;A2AIM5;Q91VH3	Q9D1R6;Q6PJ18;Q61344;A2AIM4;P58774;A2AIM5;Q91VH3	Tropomyosin beta chain	Tpm2	tr|Q9D1R6|Q9D1R6_MOUSE Uncharacterized protein OS=Mus musculus OX=10090 GN=Tpm2 PE=2 SV=1;tr|Q6PJ18|Q6PJ18_MOUSE Tpm2 protein OS=Mus musculus OX=10090 GN=Tpm2 PE=2 SV=1;tr|Q61344|Q61344_MOUSE Beta-tropomyosin OS=Mus musculus OX=10090 GN=Tpm2 PE=2 SV=1;tr|A	7	4	1	1	15.1	32.823	284	10.094	87800000	2121.44	2156.13	2342.37	2431.25	1761.51	11369.4	2.3508	0.390433
A2AKN8;E9PVW0;B8JI96;Q9D0H8;B0V388;A2BIN0;P11591	A2AKN8;E9PVW0;B8JI96;Q9D0H8;B0V388;A2BIN0		Mup8;Mup14;Mup13;Mup11	tr|A2AKN8|A2AKN8_MOUSE Major urinary protein 5 OS=Mus musculus OX=10090 GN=Mup8 PE=3 SV=1;tr|E9PVW0|E9PVW0_MOUSE Major urinary protein 8 OS=Mus musculus OX=10090 GN=Mup8 PE=3 SV=2;tr|B8JI96|B8JI96_MOUSE Major urinary protein 14 (Fragment) OS=Mus musculus O	7	11	11	0	63.9	20.606	180	246.78	47421000000	538097	566718	369996	423542	372178	339946	0.770042	0.161969
A2ANT5;P11590	A2ANT5;P11590	Major urinary protein 4	Mup4	tr|A2ANT5|A2ANT5_MOUSE MCG19332 OS=Mus musculus OX=10090 GN=Mup4 PE=2 SV=1;sp|P11590|MUP4_MOUSE Major urinary protein 4 OS=Mus musculus OX=10090 GN=Mup4 PE=1 SV=1	2	3	2	2	14.6	20.541	178	12.279	161460000	4288.58	4246.17	5482.92	12587.1	8273.63	5940.45	1.91195	0.0987833
A2APX3;Q3U5K7;Q9EPX9;P21460	A2APX3;Q3U5K7;Q9EPX9;P21460	Cystatin-C	Cst3	tr|A2APX3|A2APX3_MOUSE Cystatin-C (Fragment) OS=Mus musculus OX=10090 GN=Cst3 PE=1 SV=1;tr|Q3U5K7|Q3U5K7_MOUSE Uncharacterized protein (Fragment) OS=Mus musculus OX=10090 GN=Cst3 PE=2 SV=1;tr|Q9EPX9|Q9EPX9_MOUSE Cystatin C OS=Mus musculus OX=10090 GN=Cst3	4	2	2	2	19.6	11.141	102	15.948	45133000	7373.39	6905.66	7076.07	6864.87	6589.05	6297.82	0.924919	0.0663319
E9Q8N1;E9Q8K5;A2ASS6;Q8BM32;A2AT70;F7CR78	E9Q8N1;E9Q8K5;A2ASS6;Q8BM32;A2AT70;F7CR78	Titin	Ttn	tr|E9Q8N1|E9Q8N1_MOUSE Titin OS=Mus musculus OX=10090 GN=Ttn PE=1 SV=1;tr|E9Q8K5|E9Q8K5_MOUSE Titin OS=Mus musculus OX=10090 GN=Ttn PE=1 SV=1;sp|A2ASS6|TITIN_MOUSE Titin OS=Mus musculus OX=10090 GN=Ttn PE=1 SV=1;tr|Q8BM32|Q8BM32_MOUSE Uncharacterized prote	6	2	2	2	0.1	3716	33467	14.454	74376000	3743.57	5406.99	5010.46	4171.88	2901.51	13131.4	1.42679	0.569821
A2CFB8;O35930	A2CFB8;O35930	Platelet glycoprotein Ib alpha chain	Gp1ba	tr|A2CFB8|A2CFB8_MOUSE Glycoprotein 1b, alpha polypeptide OS=Mus musculus OX=10090 GN=Gp1ba PE=1 SV=1;sp|O35930|GP1BA_MOUSE Platelet glycoprotein Ib alpha chain OS=Mus musculus OX=10090 GN=Gp1ba PE=1 SV=2	2	5	5	5	8.2	80.054	734	65.13	2432700000	85016.8	91709.2	69146.6	91332.1	68458.4	70029.3	0.934711	0.619554
A2IXM7	A2IXM7			tr|A2IXM7|A2IXM7_MOUSE Anti-CD30 moab Ki-4 scFv (Fragment) OS=Mus musculus OX=10090 PE=2 SV=1	1	3	2	1	12.8	26.225	243	29.881	759690000	33501.9	30742.5	31840.2	29139.3	43361	35166.7	1.12054	0.409854
A2N494;A0A0F7W6M8;B5UB65;B5UB63;B5UB61;A0A140T8M3	A2N494;A0A0F7W6M8;B5UB65;B5UB63;B5UB61;A0A140T8M3		CP3-10VL;CP1-10VL;CP1-5VL	tr|A2N494|A2N494_MOUSE Aberrantly recombined kappa chain Vk8/J1 region (Fragment) OS=Mus musculus OX=10090 PE=1 SV=1;tr|A0A0F7W6M8|A0A0F7W6M8_MOUSE Ig Kappa Light chain (Fragment) OS=Mus musculus OX=10090 GN=IgK PE=2 SV=1;tr|B5UB65|B5UB65_MOUSE CP3-10 ligh	6	2	2	2	26.3	12.632	114	77.712	797270000	90305.8	54656.7	91492.2	53348.9	87039.5	27006.3	0.707936	0.337871
A2NVF0;A2NVE9;P01647;P01645;P01644;A0A075B5L0;A1A540;A0A140T8M1;P04946;P01648;P01646;P01643	A2NVF0;A2NVE9;P01647;P01645;P01644;A0A075B5L0;A1A540;A0A140T8M1;P04946;P01648;P01646;P01643	Ig kappa chain V-V region HP 124E1;Ig kappa chain V-V region HP 93G7;Ig kappa chain V-V region HP R16.7;Ig kappa chain V-V region NQ5-89.4;Ig kappa chain V-V region HP 91A3;Ig kappa chain V-V region HP 123E6;Ig kappa chain V-V region MOPC 173	Igkv10-95;Igkv10-96	tr|A2NVF0|A2NVF0_MOUSE Immnuoglobulin kappa light chain (Fragment) OS=Mus musculus OX=10090 PE=4 SV=1;tr|A2NVE9|A2NVE9_MOUSE Immnuoglobulin kappa light chain (Fragment) OS=Mus musculus OX=10090 PE=4 SV=1;sp|P01647|KV5AE_MOUSE Ig kappa chain V-V region HP 1	12	2	2	2	24.1	11.931	108	38.708	7116600000	57836.8	57496.5	49997.2	58758.1	47511.8	68890.7	1.05946	0.649616
A2NW55;P01741	A2NW55;P01741	Ig heavy chain V region		tr|A2NW55|A2NW55_MOUSE E8 variable heavy chain (Fragment) OS=Mus musculus OX=10090 PE=2 SV=1;sp|P01741|HVM00_MOUSE Ig heavy chain V region OS=Mus musculus OX=10090 PE=1 SV=1	2	2	2	2	16.2	12.865	117	71.592	1181500000	40181	34193.2	29483.6	35126.5	27205.9	70650.5	1.28043	0.518024
A2NW56;Q920E6	A2NW56;Q920E6			tr|A2NW56|A2NW56_MOUSE E8 variable light chain (Fragment) OS=Mus musculus OX=10090 PE=2 SV=1;tr|Q920E6|Q920E6_MOUSE Pterin-mimicking anti-idiotope kappa chain variable region (Fragment) OS=Mus musculus OX=10090 PE=4 SV=1	2	1	1	1	22.4	11.685	107	32.19	88496000	5503.86	5808.25	5026.05	6071.52	5410.87	6197.06	1.0821	0.251227
A2RS23;Q11136	A2RS23;Q11136	Xaa-Pro dipeptidase	Pepd	tr|A2RS23|A2RS23_MOUSE Peptidase D OS=Mus musculus OX=10090 GN=Pepd PE=1 SV=1;sp|Q11136|PEPD_MOUSE Xaa-Pro dipeptidase OS=Mus musculus OX=10090 GN=Pepd PE=1 SV=3	2	1	1	1	1.6	55.028	493	6.8398	67384000	1318.19	1528.19	1527.26	1160.09	1548.07	798.792	0.801838	0.272687
Q9D6U7;A2RTA0;P07310;A0A0J9YKD4;Q04447	Q9D6U7;A2RTA0;P07310;A0A0J9YKD4	Creatine kinase M-type	Ckm	tr|Q9D6U7|Q9D6U7_MOUSE Uncharacterized protein OS=Mus musculus OX=10090 GN=Ckm PE=2 SV=1;tr|A2RTA0|A2RTA0_MOUSE Creatine kinase, muscle OS=Mus musculus OX=10090 GN=Ckm PE=1 SV=1;sp|P07310|KCRM_MOUSE Creatine kinase M-type OS=Mus musculus OX=10090 GN=Ckm PE	5	6	6	6	15	43.03	381	50.797	6597900000	92547.9	80348.2	90238.5	114494	90053.6	205061	1.55665	0.237495
A4FU62;G0YP42;A0A0G2JE99;Q9D8W4;P01843;A2MXS5;A2NVW5;A2NVW4;A2NVW3;A2NVW2;A2NVW1;Q9ET13;A2MY58;Q8CGS1;A0A075B664;A0A075B663;Q8VDE2;P01728;P01723;P01729;P01727;P01726	A4FU62;G0YP42;A0A0G2JE99;Q9D8W4;P01843	Beta-2-microglobulin;Ig lambda-1 chain C region	LOC207685;Iglv1	tr|A4FU62|A4FU62_MOUSE LOC207685 protein (Fragment) OS=Mus musculus OX=10090 GN=LOC207685 PE=2 SV=1;tr|G0YP42|G0YP42_MOUSE Anti-human Langerin 2G3 lambda chain OS=Mus musculus OX=10090 PE=1 SV=1;tr|A0A0G2JE99|A0A0G2JE99_MOUSE Immunoglobulin lambda constant	22	3	3	3	19.3	24.875	233	97.81	4271300000	105120	112907	118513	123966	111026	122428	1.06204	0.284242
E9Q5L2;E9PVD2;A6X935;A0A2K6EDJ7	E9Q5L2;E9PVD2;A6X935;A0A2K6EDJ7	Inter alpha-trypsin inhibitor, heavy chain 4	Itih4	tr|E9Q5L2|E9Q5L2_MOUSE Inter alpha-trypsin inhibitor, heavy chain 4 OS=Mus musculus OX=10090 GN=Itih4 PE=1 SV=1;tr|E9PVD2|E9PVD2_MOUSE Inter alpha-trypsin inhibitor, heavy chain 4 OS=Mus musculus OX=10090 GN=Itih4 PE=1 SV=1;sp|A6X935|ITIH4_MOUSE Inter alph	4	18	18	18	24.4	102.82	925	323.31	62609000000	1.00634e+06	849911	726144	675760	773672	667034	0.819575	0.15228
Q6NY00;Q5FWB7;A6ZI44;P05064;D3YWI1;D3Z510;A0A0U1RPN8;A0A0U1RPT5;Q9CPQ9;A6ZI46;D3YV98;A6ZI47;P05063	Q6NY00;Q5FWB7;A6ZI44;P05064;D3YWI1;D3Z510;A0A0U1RPN8;A0A0U1RPT5;Q9CPQ9;A6ZI46;D3YV98	Fructose-bisphosphate aldolase;Fructose-bisphosphate aldolase A	Aldoa;Aldoart1	tr|Q6NY00|Q6NY00_MOUSE Fructose-bisphosphate aldolase OS=Mus musculus OX=10090 GN=Aldoa PE=2 SV=1;tr|Q5FWB7|Q5FWB7_MOUSE Fructose-bisphosphate aldolase OS=Mus musculus OX=10090 GN=Aldoa PE=1 SV=1;tr|A6ZI44|A6ZI44_MOUSE Fructose-bisphosphate aldolase OS=Mus	13	10	10	10	28	39.311	364	123.58	2403200000	100087	95967.9	102286	99399.8	83886.4	237789	1.41139	0.450347
A8DUL2;A8DUL0;A8DUK7;A8DUK4;A8DUK2;B1Q450;D4N6R6;A8DUQ5;A8DUQ1;A8DUN2;A8DUL7;E9Q223;D4N6V9;D0U270;D0U269;A8DUP7;A8DUP3;A8DUM2;A8DUK0;A8DUP0;P02088;Q9QUN8;D4N6U4;D4N6M2;D0U293;D0U284;A8DUP5;A8DUL5;Q61348;Q61650	A8DUL2;A8DUL0;A8DUK7;A8DUK4;A8DUK2;B1Q450;D4N6R6;A8DUQ5;A8DUQ1;A8DUN2;A8DUL7;E9Q223;D4N6V9;D0U270;D0U269;A8DUP7;A8DUP3;A8DUM2;A8DUK0;A8DUP0;P02088;Q9QUN8;D4N6U4;D4N6M2;D0U293;D0U284;A8DUP5;A8DUL5	Hemoglobin subunit beta-1	Hbbt1;HBB1;Hbb-bs;Hbb-b1;Hbb-b2;Hbbt2	tr|A8DUL2|A8DUL2_MOUSE Beta-globin OS=Mus musculus OX=10090 GN=Hbbt1 PE=3 SV=1;tr|A8DUL0|A8DUL0_MOUSE Beta-globin OS=Mus musculus OX=10090 GN=Hbbt1 PE=3 SV=1;tr|A8DUK7|A8DUK7_MOUSE Beta-globin OS=Mus musculus OX=10090 GN=Hbbt1 PE=3 SV=1;tr|A8DUK4|A8DUK4_MO	30	7	7	3	56.5	15.718	147	155.1	47474000000	300272	225860	274564	237756	265536	261708	0.955419	0.63909
Q9QWJ3;Q9CY06;Q91VB8;Q8BPF4;A8DUV3;P01942;Q61649;Q9CWS5;Q61287;A8DUV1;Q9CY10;Q78PA4;A7M7S6;P06467	Q9QWJ3;Q9CY06;Q91VB8;Q8BPF4;A8DUV3;P01942;Q61649;Q9CWS5;Q61287;A8DUV1;Q9CY10	Hemoglobin subunit alpha	haemaglobin alpha 2;Hbat1;Hba	tr|Q9QWJ3|Q9QWJ3_MOUSE Alpha-1-globin (Fragment) OS=Mus musculus OX=10090 PE=2 SV=1;tr|Q9CY06|Q9CY06_MOUSE Uncharacterized protein OS=Mus musculus OX=10090 PE=2 SV=1;tr|Q91VB8|Q91VB8_MOUSE Alpha globin 1 OS=Mus musculus OX=10090 GN=Hba-a1 PE=1 SV=1;tr|Q8BP	14	4	4	4	31.1	12.907	122	63.539	35699000000	165955	122043	103848	133675	96819.3	106494	0.860003	0.442628
A9R9V7;Q80YX8;Q3KQQ2;P04939	A9R9V7;Q80YX8;Q3KQQ2;P04939	Major urinary protein 3	Mup21;Mup3	tr|A9R9V7|A9R9V7_MOUSE MCG132777 OS=Mus musculus OX=10090 GN=Mup21 PE=2 SV=1;tr|Q80YX8|Q80YX8_MOUSE Major urinary protein 21 OS=Mus musculus OX=10090 GN=Mup21 PE=2 SV=1;tr|Q3KQQ2|Q3KQQ2_MOUSE MCG15829, isoform CRA_a OS=Mus musculus OX=10090 GN=Mup3 PE=1 SV	4	4	2	2	22.7	21.117	181	22.39	939790000	16780.2	15536.5	15736.3	15410.2	13898.9	14281.8	0.907143	0.0668939
B0LAA8;Q5NC82;E9PZF0;Q8R4B4;Q01768;Q5NC80;Q5NC81;P15532	B0LAA8;Q5NC82;E9PZF0;Q8R4B4;Q01768;Q5NC80;Q5NC81;P15532	Nucleoside diphosphate kinase;Nucleoside diphosphate kinase B;Nucleoside diphosphate kinase A	Nme2;Gm20390;Nme1	tr|B0LAA8|B0LAA8_MOUSE Nucleoside diphosphate kinase (Fragment) OS=Mus musculus OX=10090 GN=Nme2 PE=2 SV=1;tr|Q5NC82|Q5NC82_MOUSE Nucleoside diphosphate kinase OS=Mus musculus OX=10090 GN=Nme2 PE=2 SV=1;tr|E9PZF0|E9PZF0_MOUSE Nucleoside diphosphate kinase	8	2	2	2	16.7	16.356	144	16.126	328860000	16311.8	12609.7	9591.01	11553.3	10442.6	7205.86	0.758243	0.255473
B1AR69;Q3UW38;M0QWL0;Q5DTH2;Q9WUS6;Q9WUS8;Q8VHZ3	B1AR69		Myh13	tr|B1AR69|B1AR69_MOUSE Myosin, heavy polypeptide 13, skeletal muscle OS=Mus musculus OX=10090 GN=Myh13 PE=1 SV=1	7	13	2	2	6	223.56	1938	15.75	4362700000	65432.8	52893.4	53195.5	70401.2	58412.9	30051.8	0.926215	0.755632
B1ATQ3;P14152	B1ATQ3;P14152	Malate dehydrogenase, cytoplasmic	Mdh1	tr|B1ATQ3|B1ATQ3_MOUSE Malate dehydrogenase, cytoplasmic (Fragment) OS=Mus musculus OX=10090 GN=Mdh1 PE=1 SV=8;sp|P14152|MDHC_MOUSE Malate dehydrogenase, cytoplasmic OS=Mus musculus OX=10090 GN=Mdh1 PE=1 SV=3	2	1	1	1	11	16.652	155	16.766	45066000	5738.25	5769.37	8506.46	6035.58	5589.2	6342.19	0.897717	0.509473
B1AW75;Q3TEX6;B1AW74;Q5XJY6	B1AW75;Q3TEX6;B1AW74;Q5XJY6	Fanconi anemia group B protein homolog	Fancb	tr|B1AW75|B1AW75_MOUSE Fanconi anemia group B protein homolog OS=Mus musculus OX=10090 GN=Fancb PE=1 SV=1;tr|Q3TEX6|Q3TEX6_MOUSE Fanconi anemia group B protein homolog OS=Mus musculus OX=10090 GN=Fancb PE=1 SV=1;tr|B1AW74|B1AW74_MOUSE Fanconi anemia group	4	1	1	1	0.8	81.782	715	-2	74506000	21556.5	20160.9	25174.2	25454.5	22189.9	24953.2	1.0853	0.351691
Q3TCF3;Q3UV83;Q3TSW6;Q3TA36;B1B506;B1B507;P18337	Q3TCF3;Q3UV83;Q3TSW6;Q3TA36;B1B506;B1B507;P18337	L-selectin	Sell	tr|Q3TCF3|Q3TCF3_MOUSE L-selectin OS=Mus musculus OX=10090 GN=Sell PE=1 SV=1;tr|Q3UV83|Q3UV83_MOUSE L-selectin OS=Mus musculus OX=10090 GN=Sell PE=1 SV=1;tr|Q3TSW6|Q3TSW6_MOUSE L-selectin OS=Mus musculus OX=10090 GN=Sell PE=2 SV=1;tr|Q3TA36|Q3TA36_MOUSE L-	7	4	4	4	13.1	38.462	336	27.279	288130000	36702.5	36400.8	42230.3	35142.7	32838.8	35294.4	0.895454	0.122096
B2CQD6;Q08879;Q3TWK8;Q3TW70	B2CQD6;Q08879;Q3TWK8	Fibulin-1	Fbln1	tr|B2CQD6|B2CQD6_MOUSE Fibulin-1 OS=Mus musculus OX=10090 GN=Fbln1 PE=2 SV=1;sp|Q08879|FBLN1_MOUSE Fibulin-1 OS=Mus musculus OX=10090 GN=Fbln1 PE=1 SV=2;tr|Q3TWK8|Q3TWK8_MOUSE Fibulin-1 OS=Mus musculus OX=10090 GN=Fbln1 PE=2 SV=1	4	10	10	10	19.9	78.032	705	98.118	1415300000	108362	109038	111377	166182	104944	113337	1.16938	0.388159
Q3UWP8;B2MWM9;P14211	Q3UWP8;B2MWM9;P14211	Calreticulin	Calr	tr|Q3UWP8|Q3UWP8_MOUSE Uncharacterized protein (Fragment) OS=Mus musculus OX=10090 GN=Calr PE=2 SV=1;tr|B2MWM9|B2MWM9_MOUSE Calreticulin OS=Mus musculus OX=10090 GN=Calr PE=1 SV=1;sp|P14211|CALR_MOUSE Calreticulin OS=Mus musculus OX=10090 GN=Calr PE=1 SV=1	3	2	2	2	6	42.195	368	14.629	191790000	14563.6	11965.4	13962.1	11081.3	10502.1	13053.4	0.855419	0.15111
Q2TAW4;B2RQQ1;Q02566;Q5BKR0;Q6P8P3;Q3UQQ3;A0A2I3BPY4;E9Q264	Q2TAW4;B2RQQ1;Q02566	Myosin-6	Myh6	tr|Q2TAW4|Q2TAW4_MOUSE Myosin, heavy polypeptide 6, cardiac muscle, alpha OS=Mus musculus OX=10090 GN=Myh6 PE=2 SV=1;tr|B2RQQ1|B2RQQ1_MOUSE MCG133649, isoform CRA_a OS=Mus musculus OX=10090 GN=Myh6 PE=1 SV=1;sp|Q02566|MYH6_MOUSE Myosin-6 OS=Mus musculus OX	8	19	1	1	9.3	223.56	1938	17.131	3733800000	138907	97448.9	124916	148711	125674	25629.6	0.830443	0.634066
B2RSW8;Q9R0L6	B2RSW8;Q9R0L6	Pericentriolar material 1 protein	Pcm1	tr|B2RSW8|B2RSW8_MOUSE Pericentriolar material 1 OS=Mus musculus OX=10090 GN=Pcm1 PE=2 SV=1;sp|Q9R0L6|PCM1_MOUSE Pericentriolar material 1 protein OS=Mus musculus OX=10090 GN=Pcm1 PE=1 SV=2	2	1	1	1	0.5	228.83	2025	6.1442	469140000	14759.6	15207.9	20213.1	16511.1	20922.7	17534.1	1.0954	0.508087
B2RTM0;P62806;Q61667	B2RTM0;P62806;Q61667	Histone H4	Hist2h4;Hist1h4a	tr|B2RTM0|B2RTM0_MOUSE Histone H4 OS=Mus musculus OX=10090 GN=Hist2h4 PE=1 SV=1;sp|P62806|H4_MOUSE Histone H4 OS=Mus musculus OX=10090 GN=Hist1h4a PE=1 SV=2;tr|Q61667|Q61667_MOUSE Histone H4 (Fragment) OS=Mus musculus OX=10090 PE=3 SV=1	3	2	2	2	21.4	11.367	103	20.513	1229800000	21177.6	13863	15826.1	15563.9	11499.8	24758.4	1.01878	0.946863
Q3TWM9;Q3UAS4;Q3UE29;E9PZ00;Q3TXJ0;Q8BFQ1;Q3U8C4;Q3U897;Q3U825;Q3U5W2;Q3TXP9;Q3TWL8;Q3TWF9;Q3TWE9;Q3TKK3;Q3TKB2;Q3TIT5;K3W4L3;B2RUD7;Q3UFE8;J3QPG5;Q61207;Q3TID4	Q3TWM9;Q3UAS4;Q3UE29;E9PZ00;Q3TXJ0;Q8BFQ1;Q3U8C4;Q3U897;Q3U825;Q3U5W2;Q3TXP9;Q3TWL8;Q3TWF9;Q3TWE9;Q3TKK3;Q3TKB2;Q3TIT5;K3W4L3;B2RUD7;Q3UFE8;J3QPG5;Q61207;Q3TID4	Prosaposin	Psap	tr|Q3TWM9|Q3TWM9_MOUSE Uncharacterized protein (Fragment) OS=Mus musculus OX=10090 GN=Psap PE=2 SV=1;tr|Q3UAS4|Q3UAS4_MOUSE Uncharacterized protein OS=Mus musculus OX=10090 GN=Psap PE=2 SV=1;tr|Q3UE29|Q3UE29_MOUSE Uncharacterized protein OS=Mus musculus OX	23	3	3	3	5.5	58.298	527	41.532	536620000	38692	39287.8	40431.3	40994.6	34993.3	41689.6	0.993805	0.916333
Q0KHD2;E9Q8B6;B2RUG5;Q0KHD3;E9Q8B5;E9PUM5	Q0KHD2;E9Q8B6;B2RUG5;Q0KHD3;E9Q8B5;E9PUM5		Gm4788	tr|Q0KHD2|Q0KHD2_MOUSE Complement factor H-related protein C OS=Mus musculus OX=10090 GN=Gm4788 PE=2 SV=1;tr|E9Q8B6|E9Q8B6_MOUSE Predicted gene 4788 OS=Mus musculus OX=10090 GN=Gm4788 PE=1 SV=1;tr|B2RUG5|B2RUG5_MOUSE EG214403 protein OS=Mus musculus OX=100	6	9	8	3	12.9	92.826	820	94.98	1332300000	50768.4	112240	57109.4	74368.5	111017	36687.3	1.00888	0.983159
B2RWW8;P13542;Q9ESW6;Q3TT35;Q56A77;Q1WNQ6;Q1WJJ3;Q1WNQ0;Q61934;Q8BGE8	B2RWW8;P13542	Myosin-8	Myh8	tr|B2RWW8|B2RWW8_MOUSE Myosin, heavy polypeptide 8, skeletal muscle, perinatal OS=Mus musculus OX=10090 GN=Myh8 PE=2 SV=1;sp|P13542|MYH8_MOUSE Myosin-8 OS=Mus musculus OX=10090 GN=Myh8 PE=2 SV=2	10	35	3	1	18.8	222.69	1937	22.636	1491200000	30703.8	28342.4	43890.8	40976.2	31232	72622.5	1.40698	0.35611
B2RXW7;B2RWX2;P01029;V9GZQ6;V9GZG9;V9GZJ5;B9EIU2;Q3TYN1;Q3TAT4;Q9Z0D8;Q9QUF9;Q9QUF8;Q9Z0J3;Q9QUF7;Q62238;V9GZK9;V9H0U1;Q6P3Y0;O88305;V9GZP9;V9GZK7;Q62237;REV__Q5XG71;REV__E9QK83	B2RXW7;B2RWX2;P01029;V9GZQ6;V9GZG9;V9GZJ5;B9EIU2	Complement C4-B;Complement C4 beta chain;Complement C4 alpha chain;C4a anaphylatoxin;Complement C4 gamma chain	C4b;Slp;C4a	tr|B2RXW7|B2RXW7_MOUSE Complement component 4B (Childo blood group) OS=Mus musculus OX=10090 GN=C4b PE=2 SV=1;tr|B2RWX2|B2RWX2_MOUSE Complement component 4B (Childo blood group) OS=Mus musculus OX=10090 GN=C4b PE=2 SV=1;sp|P01029|CO4B_MOUSE Complement C4-B	24	43	43	43	27.6	192.9	1738	323.31	72808000000	1.26259e+06	1.18192e+06	1.25649e+06	995546	1.0552e+06	1.08597e+06	0.847531	0.00713602
Q7TMJ9;B2RX88	Q7TMJ9;B2RX88	Centrosome and spindle pole associated protein 1	Cspp1	tr|Q7TMJ9|Q7TMJ9_MOUSE Cspp1 protein (Fragment) OS=Mus musculus OX=10090 GN=Cspp1 PE=2 SV=1;sp|B2RX88|CSPP1_MOUSE Centrosome and spindle pole associated protein 1 OS=Mus musculus OX=10090 GN=Cspp1 PE=1 SV=2	2	1	1	1	2.7	56.086	477	-2	98989000	6663.63	8521.32	7475.52	6587.97	6678.93	4272.65	0.774015	0.147895
B7ZWL9;B2RXT5;P06745	B7ZWL9;B2RXT5;P06745	Glucose-6-phosphate isomerase	Gpi1;Gpi	tr|B7ZWL9|B7ZWL9_MOUSE Glucose-6-phosphate isomerase OS=Mus musculus OX=10090 GN=Gpi1 PE=2 SV=1;tr|B2RXT5|B2RXT5_MOUSE Glucose-6-phosphate isomerase OS=Mus musculus OX=10090 GN=Gpi1 PE=2 SV=1;sp|P06745|G6PI_MOUSE Glucose-6-phosphate isomerase OS=Mus muscul	3	1	1	1	4.4	38.341	344	15.319	41723000	1884.32	1940.28	2102.48	2222.66	1942.53	4429.9	1.45014	0.322882
B2RY26;B2RXX9;Q91Z83	B2RY26;B2RXX9;Q91Z83	Myosin-7	Myh7	tr|B2RY26|B2RY26_MOUSE Myh7 protein OS=Mus musculus OX=10090 GN=Myh7 PE=2 SV=1;tr|B2RXX9|B2RXX9_MOUSE Myosin, heavy polypeptide 7, cardiac muscle, beta OS=Mus musculus OX=10090 GN=Myh7 PE=2 SV=1;sp|Q91Z83|MYH7_MOUSE Myosin-7 OS=Mus musculus OX=10090 GN=Myh	3	21	7	3	11.3	222.85	1935	91.552	8679300000	100012	91278.8	91449.8	104057	92336.6	217723	1.46465	0.336056
B5THE2;Q6XK24;F8VQM5;B5THE3	B5THE2		Mgam	tr|B5THE2|B5THE2_MOUSE Maltase-glucoamylase OS=Mus musculus OX=10090 GN=Mgam PE=1 SV=1	4	15	15	7	10.3	208.55	1827	139.4	1739400000	107863	116572	132816	122991	111678	127158	1.01281	0.868588
B5X0G2;A2CEK6;L7N222	B5X0G2;A2CEK6;L7N222	Major urinary protein 17	Mup17;Mup13	sp|B5X0G2|MUP17_MOUSE Major urinary protein 17 OS=Mus musculus OX=10090 GN=Mup17 PE=2 SV=2;tr|A2CEK6|A2CEK6_MOUSE Major urinary protein 11 OS=Mus musculus OX=10090 GN=Mup13 PE=3 SV=1;tr|L7N222|L7N222_MOUSE Major urinary protein 13 OS=Mus musculus OX=10090	3	10	2	2	58.9	20.638	180	11.555	218770000	6767.87	4242.1	1193.18	5854.05	5620.18	1462.6	1.06012	0.915005
B7ZNR0;Q9QX30;Q3TDX7;Q61508;Q9Z2R8;Q3TXB7;F8WI14;D3Z0U9;D3Z038;D3YV22;D3YV64;D3Z772	B7ZNR0;Q9QX30;Q3TDX7;Q61508;Q9Z2R8;Q3TXB7;F8WI14	Extracellular matrix protein 1	Ecm1	tr|B7ZNR0|B7ZNR0_MOUSE Ecm1 protein OS=Mus musculus OX=10090 GN=Ecm1 PE=2 SV=1;tr|Q9QX30|Q9QX30_MOUSE Extracellular matrix protein OS=Mus musculus OX=10090 PE=4 SV=1;tr|Q3TDX7|Q3TDX7_MOUSE Extracellular matrix protein 1 OS=Mus musculus OX=10090 GN=Ecm1 PE=	12	8	8	8	18.3	62.718	558	62.674	813900000	34575.4	34617.1	34082.2	29784.4	28370.5	29886.2	0.852494	0.000609065
B7ZNS9;Q3UP47;P03953	B7ZNS9;Q3UP47;P03953	Complement factor D	Cfd	tr|B7ZNS9|B7ZNS9_MOUSE Cfd protein OS=Mus musculus OX=10090 GN=Cfd PE=2 SV=1;tr|Q3UP47|Q3UP47_MOUSE Complement factor D (Adipsin) OS=Mus musculus OX=10090 GN=Cfd PE=2 SV=1;sp|P03953|CFAD_MOUSE Complement factor D OS=Mus musculus OX=10090 GN=Cfd PE=1 SV=1	3	6	6	6	28.3	27.985	258	223.85	7894000000	85261.8	87077.4	96646.4	98595.5	93930	91141.4	1.05458	0.303368
B8JJN0;F6VQX8;Q3UEG8;B8JJM5;P04186;F6XQ00;B8JJM6;Q3U9W1;Q3U925;H3BK95;F6W2T4;B8JJM3;Q3UAS8;F6WZA2;F6ZCY7	B8JJN0;F6VQX8;Q3UEG8;B8JJM5;P04186;F6XQ00;B8JJM6;Q3U9W1	Complement factor B;Complement factor B Ba fragment;Complement factor B Bb fragment	Gm20547;Cfb	tr|B8JJN0|B8JJN0_MOUSE Predicted gene 20547 OS=Mus musculus OX=10090 GN=Gm20547 PE=3 SV=1;tr|F6VQX8|F6VQX8_MOUSE Predicted gene 20547 (Fragment) OS=Mus musculus OX=10090 GN=Gm20547 PE=3 SV=1;tr|Q3UEG8|Q3UEG8_MOUSE Complement factor B, isoform CRA_a OS=Mus	15	36	36	26	25.8	142.32	1276	323.31	53135000000	1.19926e+06	1.13453e+06	1.16964e+06	1.02574e+06	1.06863e+06	1.0917e+06	0.909415	0.0170631
D2XZ31;E9PWZ2;A0A087WQJ0;F6WYW0;A0A087WPW0;A0A087WP50;A0A087WP21	D2XZ31;E9PWZ2;A0A087WQJ0		Abpa29_a7;Scgb1b20;Scgb1b11	tr|D2XZ31|D2XZ31_MOUSE ABPA7 (Fragment) OS=Mus musculus OX=10090 GN=Scgb1b29 PE=2 SV=1;tr|E9PWZ2|E9PWZ2_MOUSE ABPA20 OS=Mus musculus OX=10090 GN=Scgb1b20 PE=4 SV=1;tr|A0A087WQJ0|A0A087WQJ0_MOUSE ABPA11_a18 OS=Mus musculus OX=10090 GN=Scgb1b11 PE=4 SV=1	7	4	4	3	45.2	10.104	93	48.186	1798800000	48381.2	46566.9	60148.7	113411	82171.2	60704.3	1.65243	0.10093
D2XZ37;G5E8B4;Q6UGQ3	D2XZ37;G5E8B4;Q6UGQ3	Secretoglobin family 2B member 2	Scgb2b2	tr|D2XZ37|D2XZ37_MOUSE ABPBG2 (Fragment) OS=Mus musculus OX=10090 GN=Scgb2b2 PE=2 SV=1;tr|G5E8B4|G5E8B4_MOUSE MCG147827 OS=Mus musculus OX=10090 GN=Scgb2b2 PE=4 SV=1;sp|Q6UGQ3|SG2B2_MOUSE Secretoglobin family 2B member 2 OS=Mus musculus OX=10090 GN=Scgb2b2	3	2	2	2	25	12.713	112	21.764	262430000	21880.7	22995.1	25029.6	39535.4	26762.7	25400.2	1.31175	0.189075
D3YXF5	D3YXF5		C7	tr|D3YXF5|D3YXF5_MOUSE Complement component 7 OS=Mus musculus OX=10090 GN=C7 PE=1 SV=2	1	15	15	15	23.6	93.337	845	276.67	21171000000	320864	337693	281287	364644	382845	331298	1.14784	0.108909
Q4FZG5;D3YXG6;Q3UA52;Q9CVB6	Q4FZG5;D3YXG6;Q3UA52;Q9CVB6	Actin-related protein 2/3 complex subunit 2	Arpc2	tr|Q4FZG5|Q4FZG5_MOUSE Arp2/3 complex 34 kDa subunit (Fragment) OS=Mus musculus OX=10090 GN=Arpc2 PE=2 SV=1;tr|D3YXG6|D3YXG6_MOUSE Arp2/3 complex 34 kDa subunit OS=Mus musculus OX=10090 GN=Arpc2 PE=1 SV=1;tr|Q3UA52|Q3UA52_MOUSE Arp2/3 complex 34 kDa subuni	4	1	1	1	4.3	31.659	276	7.4158	92301000	7920.66	7807.3	9096.34	7610.48	6734.67	7886.51	0.89556	0.184027
D3Z3I8;D3YZ68;Q58E64;Q3UZQ3;Q3UA81;Q3TII3;P10126;P62631	D3Z3I8;D3YZ68;Q58E64;Q3UZQ3;Q3UA81;Q3TII3;P10126;P62631	Elongation factor 1-alpha;Elongation factor 1-alpha 1;Elongation factor 1-alpha 2	Eef1a1;Eef1a2	tr|D3Z3I8|D3Z3I8_MOUSE Elongation factor 1-alpha 1 (Fragment) OS=Mus musculus OX=10090 GN=Eef1a1 PE=1 SV=1;tr|D3YZ68|D3YZ68_MOUSE Elongation factor 1-alpha 1 (Fragment) OS=Mus musculus OX=10090 GN=Eef1a1 PE=1 SV=1;tr|Q58E64|Q58E64_MOUSE Elongation factor 1	8	2	2	2	9.7	20.708	186	12.341	193270000	19911.9	16659.3	17959.7	15790.1	27799.7	14077.3	1.05751	0.824623
D3Z5G7;Q5FWH4;E9PYP1;Q3UW56;Q8VCC2	D3Z5G7	Carboxylic ester hydrolase	Ces1b	tr|D3Z5G7|D3Z5G7_MOUSE Carboxylic ester hydrolase OS=Mus musculus OX=10090 GN=Ces1b PE=1 SV=1	5	7	3	3	15	62.196	567	69.316	24182000000	136588	131845	131070	138200	127171	126216	0.980184	0.565191
D3Z6T3;P70269	D3Z6T3;P70269	Cathepsin E	Ctse	tr|D3Z6T3|D3Z6T3_MOUSE Cathepsin E OS=Mus musculus OX=10090 GN=Ctse PE=1 SV=1;sp|P70269|CATE_MOUSE Cathepsin E OS=Mus musculus OX=10090 GN=Ctse PE=1 SV=2	2	2	2	2	4.9	39.247	364	12.548	131460000	26432.7	28324.8	28352.8	29861.3	27016	41375.8	1.1822	0.318673
Q547V2;D3Z7M4;E9Q138;E9PU89;Q4VJC0;Q4VJB9;Q8CAR0;P05017	Q547V2;D3Z7M4;E9Q138;E9PU89;Q4VJC0;Q4VJB9;Q8CAR0;P05017	Insulin-like growth factor I	Igf1	tr|Q547V2|Q547V2_MOUSE Insulin-like growth factor 1 OS=Mus musculus OX=10090 GN=Igf1 PE=2 SV=1;tr|D3Z7M4|D3Z7M4_MOUSE Insulin-like growth factor I (Fragment) OS=Mus musculus OX=10090 GN=Igf1 PE=1 SV=1;tr|E9Q138|E9Q138_MOUSE Insulin-like growth factor I OS=	8	1	1	1	10.2	14.12	127	11.95	703380000	12903.9	11635	13573.8	12940	11270.5	15535.1	1.04284	0.710412
D6RGQ8;E9Q0A3;Q3U048;Q68FM7	D6RGQ8;E9Q0A3;Q3U048;Q68FM7		Arhgef11	tr|D6RGQ8|D6RGQ8_MOUSE Rho guanine nucleotide exchange factor (GEF) 11 OS=Mus musculus OX=10090 GN=Arhgef11 PE=1 SV=1;tr|E9Q0A3|E9Q0A3_MOUSE Rho guanine nucleotide exchange factor (GEF) 11 (Fragment) OS=Mus musculus OX=10090 GN=Arhgef11 PE=1 SV=8;tr|Q3U048	4	1	1	1	2	67.455	608	-2	130370000	1221.31	1590.67	1211.46	1672.65	1471.43	1314.33	1.10811	0.422061
E0CXN0;Q91XG8;Q3UZ05;P26928	E0CXN0;Q91XG8;Q3UZ05;P26928	Hepatocyte growth factor-like protein;Hepatocyte growth factor-like protein alpha chain;Hepatocyte growth factor-like protein beta chain	Mst1	tr|E0CXN0|E0CXN0_MOUSE Hepatocyte growth factor-like protein OS=Mus musculus OX=10090 GN=Mst1 PE=1 SV=1;tr|Q91XG8|Q91XG8_MOUSE Macrophage stimulating 1 (Hepatocyte growth factor-like) OS=Mus musculus OX=10090 GN=Mst1 PE=2 SV=1;tr|Q3UZ05|Q3UZ05_MOUSE Unchar	4	6	6	6	12.6	79.714	707	61.82	801180000	44063	42100.8	44464	49495.3	47736.3	39705.8	1.0483	0.534739
E0CXS6;Q3UP14;Q3UNY8;P16882	E0CXS6;Q3UP14;Q3UNY8;P16882	Growth hormone receptor;Growth hormone-binding protein	Ghr	tr|E0CXS6|E0CXS6_MOUSE Growth hormone receptor (Fragment) OS=Mus musculus OX=10090 GN=Ghr PE=1 SV=1;tr|Q3UP14|Q3UP14_MOUSE Growth hormone receptor OS=Mus musculus OX=10090 GN=Ghr PE=1 SV=1;tr|Q3UNY8|Q3UNY8_MOUSE Uncharacterized protein OS=Mus musculus OX=1	4	1	1	1	5.5	20.374	183	6.6003	77417000	11638.2	11521.2	12797.2	12064.2	11928.5	10691.1	0.964605	0.516726
E0CZ30;Q545G5;E9PWG4;Q6PCW9;Q545T7;P05977	E0CZ30;Q545G5;E9PWG4;Q6PCW9;Q545T7;P05977	Myosin light chain 1/3, skeletal muscle isoform	Myl1	tr|E0CZ30|E0CZ30_MOUSE Myosin light chain 1/3, skeletal muscle isoform (Fragment) OS=Mus musculus OX=10090 GN=Myl1 PE=1 SV=1;tr|Q545G5|Q545G5_MOUSE MCG121569, isoform CRA_b OS=Mus musculus OX=10090 GN=Myl1 PE=2 SV=1;tr|E9PWG4|E9PWG4_MOUSE Myosin light chai	6	2	2	2	11.3	13.556	124	47.005	927390000	15016.9	17755.2	16832	16047.8	15425.1	163674	3.93409	0.380967
E9PUM3;Q9WUB3;Q3V3U0;Q3UYH9;Q3UGT5;Q3TFQ8;Q8CI94	E9PUM3;Q9WUB3	Alpha-1,4 glucan phosphorylase;Glycogen phosphorylase, muscle form	Pygm	tr|E9PUM3|E9PUM3_MOUSE Alpha-1,4 glucan phosphorylase OS=Mus musculus OX=10090 GN=Pygm PE=1 SV=1;sp|Q9WUB3|PYGM_MOUSE Glycogen phosphorylase, muscle form OS=Mus musculus OX=10090 GN=Pygm PE=1 SV=3	7	3	3	3	4.8	87.51	754	18.552	525460000	27069.8	26528.2	30623.7	33747.4	29642.5	64319.2	1.51634	0.258497
E9Q3Q7;E9PUV4;Q5SUR3;Q3TL58;Q9WTX5	E9Q3Q7;E9PUV4;Q5SUR3;Q3TL58;Q9WTX5	S-phase kinase-associated protein 1	Skp1a;Skp1	tr|E9Q3Q7|E9Q3Q7_MOUSE S-phase kinase-associated protein 1A OS=Mus musculus OX=10090 GN=Skp1a PE=1 SV=1;tr|E9PUV4|E9PUV4_MOUSE S-phase kinase-associated protein 1A (Fragment) OS=Mus musculus OX=10090 GN=Skp1a PE=1 SV=1;tr|Q5SUR3|Q5SUR3_MOUSE MCG3634, isofo	5	1	1	1	30.4	6.3242	56	7.1025	16156000	387.768	882.076	785.287	245.972	207.385	394.558	0.412585	0.0675262
E9PV24;Q08284	E9PV24;Q08284	Fibrinogen alpha chain;Fibrinopeptide A;Fibrinogen alpha chain	Fga	sp|E9PV24|FIBA_MOUSE Fibrinogen alpha chain OS=Mus musculus OX=10090 GN=Fga PE=1 SV=1;tr|Q08284|Q08284_MOUSE Fibrinogen A-alpha-chain (Fragment) OS=Mus musculus OX=10090 PE=4 SV=1	2	11	11	11	22.1	87.428	789	208.86	2813400000	49918.4	46606.7	45479.1	42607.5	51991.6	45884.6	0.989293	0.8763
E9PZD8;Q61147;Q8BV37;Q2F3J4;G3UXG1;G3UWP5;G3UZ53;Q9Z0Z4;Q3V1H3	E9PZD8;Q61147	Ceruloplasmin	Cp	tr|E9PZD8|E9PZD8_MOUSE Ceruloplasmin OS=Mus musculus OX=10090 GN=Cp PE=1 SV=1;sp|Q61147|CERU_MOUSE Ceruloplasmin OS=Mus musculus OX=10090 GN=Cp PE=1 SV=2	9	38	1	1	41.9	124.21	1086	7.0431	3035000000	13627.7	13390.9	16639.9	11165.8	13789.5	12904.1	0.867171	0.210959
Q3V1J8;E9Q092;E9QM92;Q8K0D2;F7B276;E9Q0C5;Q3UEI7;F7D2A6	Q3V1J8;E9Q092;E9QM92;Q8K0D2;F7B276;E9Q0C5	Hyaluronan-binding protein 2;Hyaluronan-binding protein 2 50 kDa heavy chain;Hyaluronan-binding protein 2 50 kDa heavy chain alternate form;Hyaluronan-binding protein 2 27 kDa light chain;Hyaluronan-binding protein 2 27 kDa light chain alternate form	Habp2	tr|Q3V1J8|Q3V1J8_MOUSE Hyaluronan-binding protein 2 OS=Mus musculus OX=10090 GN=Habp2 PE=1 SV=1;tr|E9Q092|E9Q092_MOUSE Hyaluronan-binding protein 2 OS=Mus musculus OX=10090 GN=Habp2 PE=1 SV=1;tr|E9QM92|E9QM92_MOUSE Hyaluronan-binding protein 2 OS=Mus muscu	8	10	10	10	17.8	57.326	517	105.44	2842900000	99126.1	104993	101129	108210	104983	109960	1.05866	0.0572474
E9Q9C6;E9Q0B5	E9Q9C6;E9Q0B5		Fcgbp	tr|E9Q9C6|E9Q9C6_MOUSE Fc fragment of IgG-binding protein OS=Mus musculus OX=10090 GN=Fcgbp PE=1 SV=1;tr|E9Q0B5|E9Q0B5_MOUSE Fc fragment of IgG-binding protein OS=Mus musculus OX=10090 GN=Fcgbp PE=1 SV=1	2	2	2	2	0.8	275.24	2583	13.742	106240000	6664.76	8828.44	6545.78	8160.06	5274.56	4738.9	0.824608	0.376329
E9Q1Y3;E9Q414;E9Q4G4;F7A3M3;A0A1B4Z9E9	E9Q1Y3;E9Q414	Apolipoprotein B-100;Apolipoprotein B-48	Apob	tr|E9Q1Y3|E9Q1Y3_MOUSE Apolipoprotein B-100 (Fragment) OS=Mus musculus OX=10090 GN=Apob PE=1 SV=1;sp|E9Q414|APOB_MOUSE Apolipoprotein B-100 OS=Mus musculus OX=10090 GN=Apob PE=1 SV=1	5	55	55	55	13.8	503.9	4456	323.31	29339000000	986455	1.17266e+06	1.26052e+06	1.00951e+06	980952	1.24539e+06	0.946256	0.626507
Q14DT6;E9Q6C2;Q8CG14;Q3T9K7;A0A1W2P7F1;Q8CFG8;E0CZE7	Q14DT6;E9Q6C2;Q8CG14;Q3T9K7	Complement C1s-A subcomponent;Complement C1s-A subcomponent heavy chain;Complement C1s-A subcomponent light chain	C1s1;C1sa	tr|Q14DT6|Q14DT6_MOUSE Complement component 1, s subcomponent OS=Mus musculus OX=10090 GN=C1s1 PE=2 SV=1;tr|E9Q6C2|E9Q6C2_MOUSE Complement component 1, s subcomponent 1 OS=Mus musculus OX=10090 GN=C1s1 PE=1 SV=1;sp|Q8CG14|CS1A_MOUSE Complement C1s-A subcom	7	9	9	9	19	77.414	694	277.08	4011300000	193710	190908	202327	198657	192017	192322	0.993273	0.762072
Q3UEL3;E9Q6I2;Q3V2X3;Q61730;G3UY13	Q3UEL3;E9Q6I2;Q3V2X3;Q61730;G3UY13	Interleukin-1 receptor accessory protein	Il1rap	tr|Q3UEL3|Q3UEL3_MOUSE Uncharacterized protein OS=Mus musculus OX=10090 GN=Il1rap PE=2 SV=1;tr|E9Q6I2|E9Q6I2_MOUSE Interleukin-1 receptor accessory protein OS=Mus musculus OX=10090 GN=Il1rap PE=1 SV=1;tr|Q3V2X3|Q3V2X3_MOUSE Uncharacterized protein OS=Mus m	5	10	10	10	25.6	41.567	360	85.097	14433000000	242000	287108	250368	268423	258514	251653	0.998863	0.984909
E9Q748;Q548X8;P97430	E9Q748;Q548X8;P97430	Antileukoproteinase	Slpi	tr|E9Q748|E9Q748_MOUSE Antileukoproteinase OS=Mus musculus OX=10090 GN=Slpi PE=1 SV=1;tr|Q548X8|Q548X8_MOUSE Secretory leukocyte peptidase inhibitor, isoform CRA_a OS=Mus musculus OX=10090 GN=Slpi PE=4 SV=1;sp|P97430|SLPI_MOUSE Antileukoproteinase OS=Mus m	3	3	3	3	23.4	11.931	107	18.304	868790000	24775.9	29789.1	21328.4	22316.4	18837.2	21146.8	0.820894	0.163767
E9Q8I0;P06909;D6RGQ0;E9Q8H9;A0A0A6YWP4;A0A0A6YVP8;Q8C5S1	E9Q8I0;P06909;D6RGQ0;E9Q8H9;A0A0A6YWP4;A0A0A6YVP8	Complement factor H	Cfh	tr|E9Q8I0|E9Q8I0_MOUSE Complement factor H OS=Mus musculus OX=10090 GN=Cfh PE=1 SV=1;sp|P06909|CFAH_MOUSE Complement factor H OS=Mus musculus OX=10090 GN=Cfh PE=1 SV=2;tr|D6RGQ0|D6RGQ0_MOUSE Complement factor H OS=Mus musculus OX=10090 GN=Cfh PE=1 SV=1;tr|	7	38	38	28	42.8	141.27	1252	323.31	155630000000	1.94925e+06	2.03488e+06	1.8821e+06	1.64245e+06	1.74338e+06	1.61932e+06	0.853213	0.00793738
Q3U017;Q2I0J8;Q2I0J7;E9QPU1;Q8CIZ8;Q3TPE1;Q3TD35	Q3U017;Q2I0J8;Q2I0J7;E9QPU1;Q8CIZ8	von Willebrand factor;von Willebrand antigen 2	Vwf	tr|Q3U017|Q3U017_MOUSE Uncharacterized protein (Fragment) OS=Mus musculus OX=10090 GN=Vwf PE=2 SV=1;tr|Q2I0J8|Q2I0J8_MOUSE VWF OS=Mus musculus OX=10090 GN=Vwf PE=2 SV=1;tr|Q2I0J7|Q2I0J7_MOUSE VWF OS=Mus musculus OX=10090 GN=Vwf PE=2 SV=1;tr|E9QPU1|E9QPU1_M	7	7	7	7	8.3	124.19	1126	113.61	929890000	88378.5	82257.7	72950	77419	71455.2	75468.9	0.921001	0.253779
F2Z405;Q3U0Y1;Q5I2A0;E9Q499;Q62259;Q14AS7	F2Z405;Q3U0Y1;Q5I2A0;E9Q499;Q62259;Q14AS7	Serine protease inhibitor A3G	Serpina3g;Serpina3c	tr|F2Z405|F2Z405_MOUSE Serine protease inhibitor A3G OS=Mus musculus OX=10090 GN=Serpina3g PE=1 SV=1;tr|Q3U0Y1|Q3U0Y1_MOUSE Serine (Or cysteine) peptidase inhibitor, clade A, member 3G OS=Mus musculus OX=10090 GN=Serpina3g PE=2 SV=1;sp|Q5I2A0|SPA3G_MOUSE S	6	5	1	1	20.6	27.947	248	6.35	39108000	6345.18	5718.18	7151.25	6807.82	7055.25	7185.19	1.09543	0.2276
Q8K233;F6QCP8;Q5XK22;Q3U3Q7;Q3TU20;P09470;Q61265	Q8K233;F6QCP8;Q5XK22;Q3U3Q7;Q3TU20;P09470;Q61265	Angiotensin-converting enzyme;Angiotensin-converting enzyme, soluble form	Ace	tr|Q8K233|Q8K233_MOUSE Angiotensin-converting enzyme (Fragment) OS=Mus musculus OX=10090 GN=Ace PE=2 SV=1;tr|F6QCP8|F6QCP8_MOUSE Angiotensin-converting enzyme (Fragment) OS=Mus musculus OX=10090 GN=Ace PE=1 SV=1;tr|Q5XK22|Q5XK22_MOUSE Angiotensin-convertin	7	4	4	4	5.3	117.51	1015	37.24	393340000	31270.2	33051	32534.2	35150.3	30803.2	33467.5	1.02649	0.566756
Q5M9N8;Q3UBI6;Q3TK73;F6XI62;P14148	Q5M9N8;Q3UBI6;Q3TK73;F6XI62;P14148	60S ribosomal protein L7	Rpl7	tr|Q5M9N8|Q5M9N8_MOUSE Ribosomal protein L7 OS=Mus musculus OX=10090 GN=Rpl7 PE=1 SV=1;tr|Q3UBI6|Q3UBI6_MOUSE Uncharacterized protein OS=Mus musculus OX=10090 GN=Rpl7 PE=2 SV=1;tr|Q3TK73|Q3TK73_MOUSE Uncharacterized protein OS=Mus musculus OX=10090 GN=Rpl7	5	1	1	1	4.4	31.419	270	7.3787	222350000	6460.07	6575.58	7720.58	6658.88	6227.21	8355.25	1.02337	0.84272
G3UW82;I6L963	G3UW82;I6L963		Myh2	tr|G3UW82|G3UW82_MOUSE MCG140437, isoform CRA_d OS=Mus musculus OX=10090 GN=Myh2 PE=1 SV=1;tr|I6L963|I6L963_MOUSE Myh2 protein OS=Mus musculus OX=10090 GN=Myh2 PE=2 SV=1	2	33	2	2	17.7	223.22	1942	14.539	109670000	5102.1	5608.13	4127.19	6820.49	3590.75	27118.8	2.52942	0.363113
G3X9T8;G3X8Q5	G3X9T8;G3X8Q5		Cp	tr|G3X9T8|G3X9T8_MOUSE Ceruloplasmin OS=Mus musculus OX=10090 GN=Cp PE=1 SV=1;tr|G3X8Q5|G3X8Q5_MOUSE Ceruloplasmin OS=Mus musculus OX=10090 GN=Cp PE=1 SV=1	2	38	38	1	42.8	121.08	1060	323.31	217240000000	1.93945e+06	1.84198e+06	2.16506e+06	1.83264e+06	1.89063e+06	1.83556e+06	0.934808	0.255773
Q9D2D1;Q544R6;G3X8T3;P16675	Q9D2D1;Q544R6;G3X8T3;P16675	Carboxypeptidase;Lysosomal protective protein;Lysosomal protective protein 32 kDa chain;Lysosomal protective protein 20 kDa chain	Ctsa	tr|Q9D2D1|Q9D2D1_MOUSE Carboxypeptidase OS=Mus musculus OX=10090 GN=Ctsa PE=2 SV=1;tr|Q544R6|Q544R6_MOUSE Carboxypeptidase OS=Mus musculus OX=10090 GN=Ctsa PE=1 SV=1;tr|G3X8T3|G3X8T3_MOUSE Carboxypeptidase OS=Mus musculus OX=10090 GN=Ctsa PE=1 SV=1;sp|P166	4	1	1	1	2.1	53.829	474	7.7772	67935000	4658.12	5255.19	4448.98	5288.89	3827.69	4505.45	0.948458	0.638628
G3X8T9	G3X8T9		Serpina3n	tr|G3X8T9|G3X8T9_MOUSE Serine (Or cysteine) peptidase inhibitor, clade A, member 3N, isoform CRA_a OS=Mus musculus OX=10090 GN=Serpina3n PE=1 SV=1	1	14	1	1	36.6	46.766	418	15.447	88808000	3958.26	6192.1	2033.18	4666.9	2858.34	3333.01	0.891223	0.754331
Q8K016;G3X977;Q61703;Q3UEG7;E0CX69	Q8K016;G3X977;Q61703;Q3UEG7	Inter-alpha-trypsin inhibitor heavy chain H2	Itih2	tr|Q8K016|Q8K016_MOUSE Inter-alpha trypsin inhibitor, heavy chain 2 OS=Mus musculus OX=10090 GN=Itih2 PE=2 SV=1;tr|G3X977|G3X977_MOUSE Inter-alpha trypsin inhibitor, heavy chain 2 OS=Mus musculus OX=10090 GN=Itih2 PE=1 SV=1;sp|Q61703|ITIH2_MOUSE Inter-alph	5	16	16	16	20.1	105.94	946	323.31	45780000000	491569	474018	510361	521160	481660	523718	1.03428	0.382079
Q8BUM4;G3X9D6	Q8BUM4;G3X9D6		Apon	tr|Q8BUM4|Q8BUM4_MOUSE Uncharacterized protein OS=Mus musculus OX=10090 GN=Apon PE=2 SV=1;tr|G3X9D6|G3X9D6_MOUSE Apolipoprotein N OS=Mus musculus OX=10090 GN=Apon PE=1 SV=1	2	2	2	2	7	25.396	227	13.988	3618300000	104244	97273.1	108816	102247	103198	110869	1.01928	0.668769
H7BXC3;P17751	H7BXC3;P17751	Triosephosphate isomerase	Tpi1	tr|H7BXC3|H7BXC3_MOUSE Triosephosphate isomerase OS=Mus musculus OX=10090 GN=Tpi1 PE=1 SV=1;sp|P17751|TPIS_MOUSE Triosephosphate isomerase OS=Mus musculus OX=10090 GN=Tpi1 PE=1 SV=4	2	2	2	2	15.6	17.997	167	17.708	957470000	11020.9	12949.4	16149.4	20317.1	17054.9	37285.8	1.86088	0.148682
H9H9R5;P26262;Q4FJY0;Q3TZH4;Q3TIP3;P04187	H9H9R5;P26262	Plasma kallikrein;Plasma kallikrein heavy chain;Plasma kallikrein light chain	Cyp4v3;Klkb1	tr|H9H9R5|H9H9R5_MOUSE Plasma kallikrein OS=Mus musculus OX=10090 GN=Klkb1 PE=1 SV=2;sp|P26262|KLKB1_MOUSE Plasma kallikrein OS=Mus musculus OX=10090 GN=Klkb1 PE=1 SV=2	6	16	16	16	23	71.382	638	178.44	34953000000	504659	499500	521235	549261	520520	491076	1.02325	0.54788
I6L958;Q5R3T5;A0A140T8P6	I6L958		Igk	tr|I6L958|I6L958_MOUSE Igk protein OS=Mus musculus OX=10090 GN=Igk PE=1 SV=1	3	7	1	1	43.2	25.644	234	94.701	1569200000	52168.9	49256.7	46493.2	56477.3	39776.2	57410.9	1.03884	0.763992
Q542I3;I6L966;P14847	Q542I3;I6L966;P14847	C-reactive protein	Crp	tr|Q542I3|Q542I3_MOUSE Pentaxin OS=Mus musculus OX=10090 GN=Crp PE=2 SV=1;tr|I6L966|I6L966_MOUSE Pentaxin OS=Mus musculus OX=10090 GN=Crp PE=2 SV=1;sp|P14847|CRP_MOUSE C-reactive protein OS=Mus musculus OX=10090 GN=Crp PE=1 SV=2	3	3	3	3	23.1	25.361	225	65.369	2261200000	39592	28298.9	32837.8	38094.6	40703.8	37414.6	1.15372	0.206891
I6L985;X5J560;X5J4H9;X5J4J9;X5J4V3;X5J4J4;X5J4J8;K7TRG2;X5J5G7;X5J4V0;X5J5Q2;X5J5E7;X5J537;X5J4H2;K7U5K6;K7TQY2;K7T942;K7TD58;K7U672;K7U5S0;K7TRS8;K7TRH7;K7TR54;X5J5K4;A2NU21;A0A075B5R2	I6L985		Igh	tr|I6L985|I6L985_MOUSE Igh protein OS=Mus musculus OX=10090 GN=Igh PE=1 SV=1	26	5	1	1	16.4	51.975	469	9.1415	334090000	26614.6	32318.8	32405.1	27556.7	31701.1	37995.8	1.06476	0.61198
Q7TS98;I6L9E1;A0A140T8P9;A0A075B5K0;P01638;P01637	Q7TS98;I6L9E1			tr|Q7TS98|Q7TS98_MOUSE Anti-colorectal carcinoma light chain OS=Mus musculus OX=10090 PE=1 SV=1;tr|I6L9E1|I6L9E1_MOUSE Uncharacterized protein OS=Mus musculus OX=10090 PE=2 SV=1	6	7	1	1	42.8	26.454	236	51.151	1303800000	24969.1	28894.1	20911.2	20475.1	32093.4	18521.2	0.950723	0.811524
J3QJY4	J3QJY4		Scgb1b3	tr|J3QJY4|J3QJY4_MOUSE ABPA3 OS=Mus musculus OX=10090 GN=Scgb1b3 PE=4 SV=1	1	2	1	1	22.6	10.061	93	13.595	543800000	15034.8	12291.3	23253.3	44025.5	30391.7	19310.1	1.85307	0.141621
K7T9J6;K7U639	K7T9J6;K7U639			tr|K7T9J6|K7T9J6_MOUSE IgM heavy chain variable region (Fragment) OS=Mus musculus OX=10090 PE=2 SV=1;tr|K7U639|K7U639_MOUSE IgM heavy chain variable region (Fragment) OS=Mus musculus OX=10090 PE=2 SV=1	2	3	1	1	30.9	12.28	110	8.5271	40201000	1028.49	843.265	797.555	304.577	959.943	899.466	0.810692	0.487875
K7T9R0	K7T9R0			tr|K7T9R0|K7T9R0_MOUSE IgA heavy chain variable region (Fragment) OS=Mus musculus OX=10090 PE=2 SV=1	1	1	1	1	14.8	12.099	108	15.6	79780000	337.526	370.349	657.707	251.211	858.232	288.224	1.0235	0.963759
X5J4W5;K7U630;K7TH39;X5J5R1;X5J5A4;X5J4R2;K7TGU3;K7TGT6;X5J5H5;K7TR05;K7TH41;K7TDG8;X5J4F2;X5J4Q7	X5J4W5;K7U630;K7TH39;X5J5R1;X5J5A4;X5J4R2;K7TGU3;K7TGT6;X5J5H5;K7TR05;K7TH41;K7TDG8;X5J4F2;X5J4Q7			tr|X5J4W5|X5J4W5_MOUSE IgA heavy chain VDJ region (Fragment) OS=Mus musculus OX=10090 PE=2 SV=1;tr|K7U630|K7U630_MOUSE IgM heavy chain variable region (Fragment) OS=Mus musculus OX=10090 PE=2 SV=1;tr|K7TH39|K7TH39_MOUSE IgM heavy chain variable region (Fra	14	1	1	1	17.4	10	92	35.702	359980000	25800.3	25448	39264.3	37913.9	26730.1	20970.4	0.945883	0.820493
K7X379;P01897	K7X379;P01897	H-2 class I histocompatibility antigen, L-D alpha chain	H2-L	tr|K7X379|K7X379_MOUSE MHC class I antigen (Fragment) OS=Mus musculus OX=10090 GN=H2-L PE=2 SV=1;sp|P01897|HA1L_MOUSE H-2 class I histocompatibility antigen, L-D alpha chain OS=Mus musculus OX=10090 GN=H2-L PE=1 SV=2	2	5	1	0	15.8	32.204	279	8.0077	129470000	5648.25	5780.75	5591.35	5457.21	6747.9	5931.36	1.06558	0.384215
Q545I1;O09049	Q545I1;O09049	Regenerating islet-derived protein 3-gamma;Regenerating islet-derived protein 3-gamma 16.5 kDa form;Regenerating islet-derived protein 3-gamma 15 kDa form	Reg3g	tr|Q545I1|Q545I1_MOUSE Regenerating islet-derived 3 gamma OS=Mus musculus OX=10090 GN=Reg3g PE=1 SV=1;sp|O09049|REG3G_MOUSE Regenerating islet-derived protein 3-gamma OS=Mus musculus OX=10090 GN=Reg3g PE=1 SV=1	2	1	1	1	6.3	19.307	174	7.1024	100410000	7841.88	6304.93	8756.48	8423.53	6115.65	9019.34	1.02861	0.857183
Q64466;Q542X9;Q3UM12;O88592;O09164	Q64466;Q542X9;Q3UM12;O88592;O09164	Superoxide dismutase [Cu-Zn];Extracellular superoxide dismutase [Cu-Zn]	Sod3	tr|Q64466|Q64466_MOUSE Superoxide dismutase [Cu-Zn] OS=Mus musculus OX=10090 GN=Sod3 PE=2 SV=1;tr|Q542X9|Q542X9_MOUSE Superoxide dismutase [Cu-Zn] OS=Mus musculus OX=10090 GN=Sod3 PE=1 SV=1;tr|Q3UM12|Q3UM12_MOUSE Superoxide dismutase [Cu-Zn] OS=Mus musculu	5	3	3	3	13.5	27.409	251	52.669	982870000	33497.2	30758.2	39807.5	34325.4	34009.1	31981.5	0.963993	0.676292
O35176	O35176		Scgb1b2	tr|O35176|O35176_MOUSE ABPA2 OS=Mus musculus OX=10090 GN=Scgb1b2 PE=2 SV=1	1	2	2	2	23.7	10.288	93	14.526	379620000	24950.2	23991.1	23043.7	56438.3	29501.5	33847.4	1.66406	0.129599
Q5DTI2;Q8R429;O55143;O54994;Q8C213;B1ATS4;Q8R0X5;Q3U1K2;B1ATS5;E9Q559;Q64518	Q5DTI2;Q8R429;O55143;O54994	Sarcoplasmic/endoplasmic reticulum calcium ATPase 1;Sarcoplasmic/endoplasmic reticulum calcium ATPase 2	Atp2a2;Atp2a1	tr|Q5DTI2|Q5DTI2_MOUSE ATPase, Ca++ transporting, cardiac muscle, slow twitch 2, isoform CRA_b (Fragment) OS=Mus musculus OX=10090 GN=Atp2a2 PE=2 SV=1;sp|Q8R429|AT2A1_MOUSE Sarcoplasmic/endoplasmic reticulum calcium ATPase 1 OS=Mus musculus OX=10090 GN=Atp	11	4	4	4	3.1	116.6	1061	24.31	257310000	39241.4	33897	33990.3	42781.8	34417.7	36463.3	1.06099	0.517866
Q8BTY5;O55234	Q8BTY5;O55234	Proteasome subunit beta type-5	Psmb5	tr|Q8BTY5|Q8BTY5_MOUSE Proteasome subunit beta type-5 OS=Mus musculus OX=10090 GN=Psmb5 PE=1 SV=1;sp|O55234|PSB5_MOUSE Proteasome subunit beta type-5 OS=Mus musculus OX=10090 GN=Psmb5 PE=1 SV=3	2	1	1	1	6.8	18.914	177	7.3639	23878000	2702.83	2233.98	2700	1876.15	2137.45	2445.86	0.845833	0.158453
Q2WFW2;Q4FJM1;O70165	Q2WFW2;Q4FJM1;O70165	Ficolin-1	Fcna;Fcn1	tr|Q2WFW2|Q2WFW2_MOUSE Splicing variant form of ficolin A (Fragment) OS=Mus musculus OX=10090 GN=Fcna PE=2 SV=1;tr|Q4FJM1|Q4FJM1_MOUSE Fcna protein OS=Mus musculus OX=10090 GN=Fcna PE=2 SV=1;sp|O70165|FCN1_MOUSE Ficolin-1 OS=Mus musculus OX=10090 GN=Fcn1 P	3	4	4	4	12.7	33.542	307	60.411	1257200000	56110.2	53871.8	56511.5	57950.6	57908.4	52168.3	1.00921	0.818671
O88783;Q8C7H9	O88783	Coagulation factor V;Coagulation factor V heavy chain;Coagulation factor V light chain	F5	sp|O88783|FA5_MOUSE Coagulation factor V OS=Mus musculus OX=10090 GN=F5 PE=1 SV=1	2	18	18	18	9.6	247.23	2183	272.88	5090500000	146503	146757	182210	183805	171230	155871	1.07453	0.456649
Q4FJS7;Q3TBR2;Q3TDB9;Q3U3V1;O88947;Q80Y26;D3Z521;D3Z215	Q4FJS7;Q3TBR2;Q3TDB9;Q3U3V1;O88947;Q80Y26	Coagulation factor X;Factor X light chain;Factor X heavy chain;Activated factor Xa heavy chain	F10	tr|Q4FJS7|Q4FJS7_MOUSE F10 protein OS=Mus musculus OX=10090 GN=F10 PE=2 SV=1;tr|Q3TBR2|Q3TBR2_MOUSE Coagulation factor X OS=Mus musculus OX=10090 GN=F10 PE=1 SV=1;tr|Q3TDB9|Q3TDB9_MOUSE Uncharacterized protein (Fragment) OS=Mus musculus OX=10090 GN=F10 PE=	8	9	9	9	21.8	54.003	481	239.24	11274000000	233009	235930	238843	252099	248806	249369	1.06003	0.00197191
O88968	O88968	Transcobalamin-2	Tcn2	sp|O88968|TCO2_MOUSE Transcobalamin-2 OS=Mus musculus OX=10090 GN=Tcn2 PE=1 SV=1	1	7	7	7	18.6	47.585	430	94.477	3096600000	97297.8	95264.5	92677.7	99827.4	97807.4	89133.8	1.00536	0.892574
O88990;Q3UYE4	O88990	Alpha-actinin-3	Actn3	sp|O88990|ACTN3_MOUSE Alpha-actinin-3 OS=Mus musculus OX=10090 GN=Actn3 PE=2 SV=1	2	3	3	3	3.4	103.04	900	23.496	534210000	50866.4	44018.6	42340.8	53978.9	39994.9	82022.1	1.28253	0.363995
O89020	O89020	Afamin	Afm	sp|O89020|AFAM_MOUSE Afamin OS=Mus musculus OX=10090 GN=Afm PE=1 SV=2	1	22	22	22	40.6	69.378	608	323.31	39228000000	677041	676829	710313	741347	764031	759104	1.09704	0.00697194
P00687;Q99KE6;Q61299;Q61298;D3YYQ5;Q8C5B4;P00688	P00687;Q99KE6	Alpha-amylase 1;Alpha-amylase	Amy1	sp|P00687|AMY1_MOUSE Alpha-amylase 1 OS=Mus musculus OX=10090 GN=Amy1 PE=1 SV=2;tr|Q99KE6|Q99KE6_MOUSE Alpha-amylase (Fragment) OS=Mus musculus OX=10090 GN=Amy1 PE=2 SV=1	7	4	4	4	11	57.643	511	41.951	1046800000	37379.2	36201.8	34718.4	38231	39804	37631.1	1.06802	0.071165
P00920	P00920	Carbonic anhydrase 2	Ca2	sp|P00920|CAH2_MOUSE Carbonic anhydrase 2 OS=Mus musculus OX=10090 GN=Ca2 PE=1 SV=4	1	1	1	1	5.4	29.032	260	27.771	398170000	13013.2	12285.7	9667.43	14367.8	7923.49	9378.55	0.905721	0.643658
P01027;Q207D2;E1APH6;H3BL60;H3BKW9;REV__A0A3B2W3R2;REV__A0A3B2W7F5;REV__A0A3B2W871;REV__E9PYF5	P01027	Complement C3;Complement C3 beta chain;C3-beta-c;Complement C3 alpha chain;C3a anaphylatoxin;Acylation stimulating protein;Complement C3b alpha chain;Complement C3c alpha chain fragment 1;Complement C3dg fragment;Complement C3g fragment;Complement C3d fragment;Complement C3f fragment;Complement C3c alpha chain fragment 2	C3	sp|P01027|CO3_MOUSE Complement C3 OS=Mus musculus OX=10090 GN=C3 PE=1 SV=3	9	74	74	66	47.8	186.48	1663	323.31	829970000000	4.74124e+06	4.40455e+06	4.50516e+06	4.00767e+06	4.01091e+06	3.69806e+06	0.858302	0.0109956
P01592	P01592	Immunoglobulin J chain	Igj	sp|P01592|IGJ_MOUSE Immunoglobulin J chain OS=Mus musculus OX=10090 GN=Jchain PE=1 SV=4	1	4	4	4	44.7	18.013	159	49.492	8341500000	39069	40793.8	45163.1	42955	46657.1	38518.5	1.02483	0.745106
P01626	P01626	Ig kappa chain V-II region MOPC 167		sp|P01626|KV2A1_MOUSE Ig kappa chain V-II region MOPC 167 OS=Mus musculus OX=10090 PE=1 SV=1	1	1	1	1	21.4	12.349	112	46.54	134830000	2868.7	3015.29	3036.45	3145.25	3309.87	2927.37	1.0518	0.277698
Q5F2I0;P01631	Q5F2I0;P01631	Ig kappa chain V-II region 26-10	IgG1 anti-TS1 VL	tr|Q5F2I0|Q5F2I0_MOUSE Kappa light chain variable region (Fragment) OS=Mus musculus OX=10090 GN=IgG1 anti-TS1 VL PE=2 SV=1;sp|P01631|KV2A7_MOUSE Ig kappa chain V-II region 26-10 OS=Mus musculus OX=10090 PE=1 SV=1	2	2	1	1	32.2	12.56	115	75.249	633080000	4941.13	6209.96	5525.36	4750.25	3656.27	4262.26	0.75968	0.0509371
P01636	P01636	Ig kappa chain V-V region MOPC 149		sp|P01636|KV5A4_MOUSE Ig kappa chain V-V region MOPC 149 OS=Mus musculus OX=10090 PE=1 SV=1	1	1	1	1	9.3	12.03	108	8.9795	190880000	28270.4	25610	23327.7	27724.5	24226.4	32769.4	1.0973	0.430927
P01660;A0A140T8M6	P01660;A0A140T8M6	Ig kappa chain V-III region PC 3741/TEPC 111		sp|P01660|KV3A8_MOUSE Ig kappa chain V-III region PC 3741/TEPC 111 OS=Mus musculus OX=10090 PE=1 SV=1;tr|A0A140T8M6|A0A140T8M6_MOUSE Immunoglobulin kappa chain variable 3-5 (Fragment) OS=Mus musculus OX=10090 GN=Igkv3-5 PE=4 SV=2	2	2	1	1	26.1	12.099	111	6.4843	219200000	5800.64	2305.99	7173.87	3029.86	6251.48	1038.69	0.675373	0.474918
P01747;P01746	P01747;P01746	Ig heavy chain V region 36-65;Ig heavy chain V region 93G7		sp|P01747|HVM03_MOUSE Ig heavy chain V region 36-65 OS=Mus musculus OX=10090 PE=1 SV=1;sp|P01746|HVM02_MOUSE Ig heavy chain V region 93G7 OS=Mus musculus OX=10090 PE=2 SV=1	2	3	1	1	25.8	13.307	120	-2	105130000	7972.88	37703.1	5345.78	8439.99	7691.73	19053.6	0.689614	0.656516
Q99JC1;P01844;A0A0G2JGQ8;P01845	Q99JC1;P01844;A0A0G2JGQ8;P01845	Ig lambda-2 chain C region;Ig lambda-3 chain C region	Iglc2;Iglc3	tr|Q99JC1|Q99JC1_MOUSE Ig lambda-2 chain C region (Fragment) OS=Mus musculus OX=10090 GN=Iglc2 PE=1 SV=1;sp|P01844|LAC2_MOUSE Ig lambda-2 chain C region OS=Mus musculus OX=10090 GN=Iglc2 PE=1 SV=1;tr|A0A0G2JGQ8|A0A0G2JGQ8_MOUSE Ig lambda-3 chain C region (	4	4	4	4	51.4	11.311	105	42.786	567660000	28091.4	26317.1	24087.8	27893.3	31974.5	32472.9	1.17637	0.0677695
P01863;P01865;Q5R3X3;Q5R3X4;P84751;Q5R3X5;Q5R3X6;Q8VDC9	P01863;P01865;Q5R3X3	Ig gamma-2A chain C region, A allele;Ig gamma-2A chain C region, membrane-bound form	Ighg;Igh-1a	sp|P01863|GCAA_MOUSE Ig gamma-2A chain C region, A allele OS=Mus musculus OX=10090 GN=Ighg PE=1 SV=1;sp|P01865|GCAM_MOUSE Ig gamma-2A chain C region, membrane-bound form OS=Mus musculus OX=10090 GN=Igh-1a PE=1 SV=3;tr|Q5R3X3|Q5R3X3_MOUSE CH3 domain (Fragme	8	9	1	1	37	36.389	330	7.7505	57452000000	51927.6	62524.5	50490.8	55461.9	53964.8	52032	0.978876	0.781882
Q91Z73;Q91Z72;Q9D239;Q3U679;P01887	Q91Z73;Q91Z72;Q9D239;Q3U679;P01887	Beta-2-microglobulin	B2m	tr|Q91Z73|Q91Z73_MOUSE Beta-2-microglobulin (Fragment) OS=Mus musculus musculus OX=39442 PE=3 SV=1;tr|Q91Z72|Q91Z72_MUSMM Beta-2-microglobulin (Fragment) OS=Mus musculus molossinus OX=57486 PE=3 SV=1;tr|Q9D239|Q9D239_MOUSE Beta-2-microglobulin OS=Mus muscu	5	2	2	2	22.4	8.868	76	15.831	6823600000	124808	116294	123790	133351	137867	132807	1.10724	0.0140105
P01898;A0A2Z4SXJ4;A0A2Z4SXH9;Q8HWL1;E9PX63;Q31215;O19441;A0A2Z4SXF4;A0A2Z4T1X3;A0A2Z4SYI0;A0A2Z4SXX1;Q66JR0;A7VMS6;E9Q0G4;G3UXE9;A0A482CD69;A0A2Z4SZJ5;A0A2Z4SZ94;A0A2Z4T2W0;A0A2Z4SXE9;A0A2Z4T487;A0A2Z4T330;A0A2Z4T321;A0A2Z4SZF3;A0A2Z4SY00;A0A2Z4SXV7;A0A2Z4SXU7;A0A2Z4T1U4;A0A2Z4T1R8;A0A2Z4T2S5;A0A482CXK4;Q61860;P79569;A0A494B9G2;A0A0B4J1G3;Q66JU6;A0A494B9G8;Q0WXH4;Q31154;Q4VCP2;Q921P3;Q4VCN4;D2YW3…	P01898	H-2 class I histocompatibility antigen, Q10 alpha chain	H2-Q10	sp|P01898|HA10_MOUSE H-2 class I histocompatibility antigen, Q10 alpha chain OS=Mus musculus OX=10090 GN=H2-Q10 PE=1 SV=3	198	11	11	5	33.8	37.251	325	318.45	17480000000	440762	423618	549387	538144	578652	547885	1.17748	0.112373
P03977	P03977	Ig kappa chain V-III region 50S10.1		sp|P03977|KV3A4_MOUSE Ig kappa chain V-III region 50S10.1 OS=Mus musculus OX=10090 PE=1 SV=1	1	2	1	1	26.1	12.042	111	6.1657	116020000	8238.93	6817.54	3244.75	10540.2	6677.01	2245.96	1.06349	0.897368
Q99KA2;P68369;P05213;Q52L87;Q3TIZ0;Q5FW91;P68373;P05214;Q9D9Y2	Q99KA2;P68369;P05213;Q52L87;Q3TIZ0;Q5FW91;P68373;P05214;Q9D9Y2	Tubulin alpha-1A chain;Tubulin alpha-1B chain;Tubulin alpha-1C chain;Tubulin alpha-3 chain	Tuba1b;Tuba1a;Tuba1c;Tuba3a	tr|Q99KA2|Q99KA2_MOUSE Tubulin alpha chain (Fragment) OS=Mus musculus OX=10090 GN=Tuba1b PE=2 SV=1;sp|P68369|TBA1A_MOUSE Tubulin alpha-1A chain OS=Mus musculus OX=10090 GN=Tuba1a PE=1 SV=1;sp|P05213|TBA1B_MOUSE Tubulin alpha-1B chain OS=Mus musculus OX=100	9	6	6	1	25.1	38.771	347	83.138	509660000	53946.4	47225	49686.4	39813.6	36045.6	56199.8	0.875388	0.388996
Q3UWC2;Q5I0U6;P05366;Q64454	Q3UWC2;Q5I0U6;P05366;Q64454	Serum amyloid A protein;Serum amyloid A-1 protein	Saa1;Saa2	tr|Q3UWC2|Q3UWC2_MOUSE Serum amyloid A protein OS=Mus musculus OX=10090 GN=Saa1 PE=2 SV=1;tr|Q5I0U6|Q5I0U6_MOUSE Serum amyloid A protein OS=Mus musculus OX=10090 GN=Saa1 PE=2 SV=1;sp|P05366|SAA1_MOUSE Serum amyloid A-1 protein OS=Mus musculus OX=10090 GN=S	4	4	4	1	31.4	12.028	105	31.646	2198100000	312721	180736	39995.5	30498.9	27182.9	23012.6	0.151268	0.127875
P06330;Q9QXF0;Q9QXE9;P01757;P01756	P06330;Q9QXF0;Q9QXE9;P01757;P01756	Ig heavy chain V region AC38 205.12;Ig heavy chain V region J558;Ig heavy chain V region MOPC 104E		sp|P06330|HVM51_MOUSE Ig heavy chain V region AC38 205.12 OS=Mus musculus OX=10090 PE=1 SV=1;tr|Q9QXF0|Q9QXF0_MOUSE Immunoglobulin heavy chain V-D-J region (Fragment) OS=Mus musculus OX=10090 PE=2 SV=1;tr|Q9QXE9|Q9QXE9_MOUSE Immunoglobulin heavy chain V-D-	5	6	4	1	59.3	12.934	118	123.97	9536000000	66684.4	70446.8	55216.5	68819.7	70684	105406	1.27327	0.241302
P06684;Q8BNV3;Q99KX9;A0A0J9YUU3	P06684	Complement C5;Complement C5 beta chain;Complement C5 alpha chain;C5a anaphylatoxin;Complement C5 alpha chain	C5	sp|P06684|CO5_MOUSE Complement C5 OS=Mus musculus OX=10090 GN=C5 PE=1 SV=2	4	41	41	40	28	188.88	1680	323.31	61319000000	1.26711e+06	1.43295e+06	1.2947e+06	1.18694e+06	1.37435e+06	1.23402e+06	0.950072	0.431967
P06728;Q9DBN0;Q810I7;Q01488	P06728;Q9DBN0;Q810I7;Q01488	Apolipoprotein A-IV	Apoa4	sp|P06728|APOA4_MOUSE Apolipoprotein A-IV OS=Mus musculus OX=10090 GN=Apoa4 PE=1 SV=3;tr|Q9DBN0|Q9DBN0_MOUSE Uncharacterized protein OS=Mus musculus OX=10090 GN=Apoa4 PE=2 SV=1;tr|Q810I7|Q810I7_MOUSE Apoa4 protein OS=Mus musculus OX=10090 GN=Apoa4 PE=2 SV=	4	26	26	26	68.6	45.029	395	323.31	151650000000	1.12612e+06	1.25606e+06	1.15621e+06	1.26499e+06	1.27756e+06	1.16649e+06	1.04822	0.341049
Q546G4;P07724;K7R066	Q546G4;P07724	Serum albumin	Alb	tr|Q546G4|Q546G4_MOUSE Albumin 1 OS=Mus musculus OX=10090 GN=Alb PE=1 SV=1;sp|P07724|ALBU_MOUSE Serum albumin OS=Mus musculus OX=10090 GN=Alb PE=1 SV=3	3	57	57	57	84	68.692	608	323.31	8000800000000	2.22548e+07	2.3705e+07	2.51411e+07	2.42605e+07	2.50725e+07	2.37453e+07	1.02781	0.512625
P07759	P07759	Serine protease inhibitor A3K	Serpina3k	sp|P07759|SPA3K_MOUSE Serine protease inhibitor A3K OS=Mus musculus OX=10090 GN=Serpina3k PE=1 SV=2	1	17	17	4	45.2	46.879	418	323.31	1021800000000	5.90516e+06	6.07575e+06	5.416e+06	6.50971e+06	6.21695e+06	6.04705e+06	1.07914	0.127796
Q91V38;Q3UAD6;P08113;F7C312;Q3TUD6;Q8CCY5;Q3UBU0;Q8C2R2	Q91V38;Q3UAD6;P08113;F7C312;Q3TUD6;Q8CCY5;Q3UBU0	Endoplasmin	Hsp90b1	tr|Q91V38|Q91V38_MOUSE Heat shock protein 90, beta (Grp94), member 1 OS=Mus musculus OX=10090 GN=Hsp90b1 PE=2 SV=1;tr|Q3UAD6|Q3UAD6_MOUSE Heat shock protein 90kDa beta (Grp94), member 1 OS=Mus musculus OX=10090 GN=Hsp90b1 PE=1 SV=1;sp|P08113|ENPL_MOUSE End	8	3	3	3	4.4	92.489	802	28.561	86621000	7099.42	6394.62	7878.48	6674.9	6417.63	6685.06	0.925374	0.290993
Q8K173;Q8BLW4;Q8BKY2;Q7TT32;Q3UH72;Q3TVI5;Q5DTG2;P08121	Q8K173;Q8BLW4;Q8BKY2;Q7TT32;Q3UH72;Q3TVI5;Q5DTG2;P08121	Collagen alpha-1(III) chain	Col3a1	tr|Q8K173|Q8K173_MOUSE Col3a1 protein (Fragment) OS=Mus musculus OX=10090 GN=Col3a1 PE=2 SV=1;tr|Q8BLW4|Q8BLW4_MOUSE Uncharacterized protein OS=Mus musculus OX=10090 GN=Col3a1 PE=2 SV=1;tr|Q8BKY2|Q8BKY2_MOUSE Uncharacterized protein OS=Mus musculus OX=1009	8	1	1	1	1.5	115.14	1222	6.7593	32116000	2786.05	4838.48	1090.33	3151.64	1482.94	329.545	0.569617	0.409466
Q4FK40;Q3UBS0;Q3TXU4;P08226;Q6GTX3;Q3UEE7;Q3TX45;A0A1B0GX15;G3UWN5;G3UZM8;Q3UF21	Q4FK40;Q3UBS0;Q3TXU4;P08226;Q6GTX3;Q3UEE7;Q3TX45;A0A1B0GX15;G3UWN5	Apolipoprotein E	Apoe	tr|Q4FK40|Q4FK40_MOUSE Apoe protein OS=Mus musculus OX=10090 GN=Apoe PE=2 SV=1;tr|Q3UBS0|Q3UBS0_MOUSE Uncharacterized protein OS=Mus musculus OX=10090 GN=Apoe PE=2 SV=1;tr|Q3TXU4|Q3TXU4_MOUSE Apolipoprotein E, isoform CRA_h OS=Mus musculus OX=10090 GN=Apoe	11	18	18	18	52.7	35.847	311	289.66	37376000000	297520	297567	297914	271670	272059	308213	0.954022	0.321851
P08228;Q8C355	P08228	Superoxide dismutase [Cu-Zn]	Sod1	sp|P08228|SODC_MOUSE Superoxide dismutase [Cu-Zn] OS=Mus musculus OX=10090 GN=Sod1 PE=1 SV=2	2	3	3	3	23.4	15.942	154	23.814	127720000	11451.6	10537.2	9838.24	9514.02	8203.5	9806.92	0.864812	0.102278
P08249;A0A0G2JF23	P08249;A0A0G2JF23	Malate dehydrogenase, mitochondrial	Mdh2	sp|P08249|MDHM_MOUSE Malate dehydrogenase, mitochondrial OS=Mus musculus OX=10090 GN=Mdh2 PE=1 SV=3;tr|A0A0G2JF23|A0A0G2JF23_MOUSE Malate dehydrogenase (Fragment) OS=Mus musculus OX=10090 GN=Mdh2 PE=1 SV=1	2	2	2	2	7.1	35.611	338	13.093	326380000	10564.8	9871.7	11345.3	12792.7	9285.56	9084.38	0.980522	0.879464
Q80SX2;Q3UW06;P08607;F6QLW4;E9PUZ8	Q80SX2;Q3UW06;P08607;F6QLW4;E9PUZ8	C4b-binding protein	C4bp;C4bpa	tr|Q80SX2|Q80SX2_MOUSE C4b-binding protein alpha-chain OS=Mus musculus OX=10090 GN=C4bp PE=2 SV=1;tr|Q3UW06|Q3UW06_MOUSE Uncharacterized protein OS=Mus musculus OX=10090 GN=C4bp PE=2 SV=1;sp|P08607|C4BPA_MOUSE C4b-binding protein OS=Mus musculus OX=10090 G	5	10	10	10	25.6	46.646	426	91.109	10569000000	139642	140907	146964	129367	136389	127775	0.920515	0.0312251
P09411;S4R2M7;P09041	P09411;S4R2M7;P09041	Phosphoglycerate kinase 1;Phosphoglycerate kinase;Phosphoglycerate kinase 2	Pgk1;Pgk2	sp|P09411|PGK1_MOUSE Phosphoglycerate kinase 1 OS=Mus musculus OX=10090 GN=Pgk1 PE=1 SV=4;tr|S4R2M7|S4R2M7_MOUSE Phosphoglycerate kinase OS=Mus musculus OX=10090 GN=Pgk1 PE=1 SV=1;sp|P09041|PGK2_MOUSE Phosphoglycerate kinase 2 OS=Mus musculus OX=10090 GN=P	3	3	3	3	9.6	44.55	417	34.953	187290000	12476.1	11337.9	9164.81	13098	7962.05	18579.6	1.20198	0.527888
Q3TBH6;Q3TAZ7;Q3U4N8;Q3U1X4;Q6NXV8;Q3UKC6;Q3U3W0;Q3U210;Q3U1Y3;Q0P635;P09581	Q3TBH6;Q3TAZ7;Q3U4N8;Q3U1X4;Q6NXV8;Q3UKC6;Q3U3W0;Q3U210;Q3U1Y3;Q0P635;P09581	Receptor protein-tyrosine kinase;Macrophage colony-stimulating factor 1 receptor	Csf1r	tr|Q3TBH6|Q3TBH6_MOUSE Uncharacterized protein OS=Mus musculus OX=10090 GN=Csf1r PE=2 SV=1;tr|Q3TAZ7|Q3TAZ7_MOUSE Uncharacterized protein OS=Mus musculus OX=10090 GN=Csf1r PE=2 SV=1;tr|Q3U4N8|Q3U4N8_MOUSE Uncharacterized protein (Fragment) OS=Mus musculus	11	2	2	2	3.9	56.229	507	21.111	440600000	29791.5	25020.3	35972.1	24019.1	24999.6	25424	0.819998	0.163662
P09813;A7YL62	P09813;A7YL62	Apolipoprotein A-II;Proapolipoprotein A-II	Apoa2	sp|P09813|APOA2_MOUSE Apolipoprotein A-II OS=Mus musculus OX=10090 GN=Apoa2 PE=1 SV=2;tr|A7YL62|A7YL62_MOUSE Apolipoprotein A-II OS=Mus musculus OX=10090 GN=Apoa2 PE=4 SV=1	2	3	3	2	41.2	11.309	102	56.179	166260000000	218958	220649	194282	242346	230810	236209	1.11907	0.0513852
Q3TVS6;Q3TC17;P10605;Q6LAF6	Q3TVS6;Q3TC17;P10605	Cathepsin B;Cathepsin B light chain;Cathepsin B heavy chain	Ctsb	tr|Q3TVS6|Q3TVS6_MOUSE Uncharacterized protein OS=Mus musculus OX=10090 GN=Ctsb PE=2 SV=1;tr|Q3TC17|Q3TC17_MOUSE Uncharacterized protein OS=Mus musculus OX=10090 GN=Ctsb PE=2 SV=1;sp|P10605|CATB_MOUSE Cathepsin B OS=Mus musculus OX=10090 GN=Ctsb PE=1 SV=2	4	5	5	5	19.2	37.319	339	68.189	881910000	66274.4	64865.4	75850.9	66351.7	70489.2	65896	0.97945	0.724392
P11589;Q8JZT0	P11589;Q8JZT0	Major urinary protein 2	Mup2	sp|P11589|MUP2_MOUSE Major urinary protein 2 OS=Mus musculus OX=10090 GN=Mup2 PE=1 SV=1;tr|Q8JZT0|Q8JZT0_MOUSE Mup1 protein OS=Mus musculus OX=10090 PE=2 SV=1	2	10	1	1	57.2	20.663	180	7.8223	476660000	13394.9	12990.1	13737	10745	12040.8	12005.8	0.867144	0.0204909
Q8VCN0;Q3UTR7;P11859	Q8VCN0;Q3UTR7;P11859	Angiotensinogen;Angiotensin-1;Angiotensin-2;Angiotensin-3;Angiotensin-4;Angiotensin 1-9;Angiotensin 1-7;Angiotensin 1-5;Angiotensin 1-4	Agt	tr|Q8VCN0|Q8VCN0_MOUSE Agt protein OS=Mus musculus OX=10090 GN=Agt PE=2 SV=1;tr|Q3UTR7|Q3UTR7_MOUSE Angiotensinogen OS=Mus musculus OX=10090 GN=Agt PE=1 SV=1;sp|P11859|ANGT_MOUSE Angiotensinogen OS=Mus musculus OX=10090 GN=Agt PE=1 SV=1	3	4	4	4	13.8	51.985	477	136.78	4154700000	126042	111972	129005	112123	120878	103355	0.916454	0.233707
Q4JFI8;P12246	Q4JFI8;P12246	Serum amyloid P-component	Apcs	tr|Q4JFI8|Q4JFI8_MOUSE Pentaxin OS=Mus musculus OX=10090 GN=Apcs PE=1 SV=1;sp|P12246|SAMP_MOUSE Serum amyloid P-component OS=Mus musculus OX=10090 GN=Apcs PE=1 SV=2	2	6	6	6	25.4	26.247	224	70.115	4858300000	147313	325947	153666	104570	75693.3	56791.9	0.378123	0.0967942
P13020;A0A0J9YUQ8;A0A0J9YUJ8	P13020;A0A0J9YUQ8	Gelsolin	Gsn	sp|P13020|GELS_MOUSE Gelsolin OS=Mus musculus OX=10090 GN=Gsn PE=1 SV=3;tr|A0A0J9YUQ8|A0A0J9YUQ8_MOUSE Gelsolin (Fragment) OS=Mus musculus OX=10090 GN=Gsn PE=1 SV=1	3	24	24	1	39.6	85.941	780	323.31	93290000000	1.04988e+06	1.09315e+06	980044	1.11495e+06	1.12542e+06	1.00459e+06	1.03903	0.468574
P13541	P13541	Myosin-3	Myh3	sp|P13541|MYH3_MOUSE Myosin-3 OS=Mus musculus OX=10090 GN=Myh3 PE=2 SV=2	1	19	2	2	8.6	223.79	1940	34.234	206200000	7708.43	7995.2	12554.5	12176.8	10997.1	95474.9	4.19874	0.342601
P13609	P13609	Serglycin	Srgn	sp|P13609|SRGN_MOUSE Serglycin OS=Mus musculus OX=10090 GN=Srgn PE=1 SV=1	1	1	1	1	10.5	16.711	152	10.366	270690000	1856.71	2790.46	2719.83	2194.19	1571.29	1831.01	0.759671	0.167352
Q8BK46;Q3ULJ5;Q3U5M8;P14685	Q8BK46;Q3ULJ5;Q3U5M8;P14685	26S proteasome non-ATPase regulatory subunit 3	Psmd3	tr|Q8BK46|Q8BK46_MOUSE Uncharacterized protein OS=Mus musculus OX=10090 GN=Psmd3 PE=2 SV=1;tr|Q3ULJ5|Q3ULJ5_MOUSE Uncharacterized protein OS=Mus musculus OX=10090 GN=Psmd3 PE=2 SV=1;tr|Q3U5M8|Q3U5M8_MOUSE Uncharacterized protein OS=Mus musculus OX=10090 GN	4	2	2	2	3.2	60.722	530	11.244	112630000	6948.91	5716.61	3706.88	10309.6	2629.65	3998.61	1.03454	0.944552
Q5SZA3;Q3U292;Q149Z9;P15864;P43277;P43274;I7HFT9;Q07133;P43275	Q5SZA3;Q3U292;Q149Z9;P15864;P43277;P43274	Histone H1.2;Histone H1.3;Histone H1.4	Hist1h1c;Hist1h1d;Hist1h1e	tr|Q5SZA3|Q5SZA3_MOUSE Histone cluster 1, H1c OS=Mus musculus OX=10090 GN=Hist1h1c PE=1 SV=1;tr|Q3U292|Q3U292_MOUSE Uncharacterized protein OS=Mus musculus OX=10090 GN=Hist1h1d PE=2 SV=1;tr|Q149Z9|Q149Z9_MOUSE Histone cluster 1, H1d OS=Mus musculus OX=1009	9	4	4	4	16	21.266	212	42.18	837960000	21105.1	20277.5	27042.3	22988.6	18086.1	25175	0.968212	0.820247
P16125;A0A0N4SVV8;D3Z7F0;Q5M8R7;A0A1B0GT41;A0A1B0GQX5;D3YVR7;D3YZE4;Q64483;Q548Z6;P00342	P16125;A0A0N4SVV8;D3Z7F0	L-lactate dehydrogenase B chain;L-lactate dehydrogenase	Ldhb	sp|P16125|LDHB_MOUSE L-lactate dehydrogenase B chain OS=Mus musculus OX=10090 GN=Ldhb PE=1 SV=2;tr|A0A0N4SVV8|A0A0N4SVV8_MOUSE L-lactate dehydrogenase (Fragment) OS=Mus musculus OX=10090 GN=Ldhb PE=1 SV=1;tr|D3Z7F0|D3Z7F0_MOUSE L-lactate dehydrogenase (Fra	11	4	4	3	10.5	36.572	334	26.551	653610000	34318.1	30438	52298.1	39092.7	35777	81720.1	1.33776	0.462952
Q791M3;Q9CW47;P16301	Q791M3;Q9CW47;P16301	Phosphatidylcholine-sterol acyltransferase	Lcat	tr|Q791M3|Q791M3_MOUSE Lecithin-cholesterol acyltransferase Lcat OS=Mus musculus OX=10090 GN=Lcat PE=4 SV=1;tr|Q9CW47|Q9CW47_MOUSE Uncharacterized protein (Fragment) OS=Mus musculus OX=10090 GN=Lcat PE=2 SV=1;sp|P16301|LCAT_MOUSE Phosphatidylcholine-sterol	3	5	5	5	11.4	49.764	438	43.368	4158400000	80298.9	76343.9	75851.9	70642.6	67042.6	72329.2	0.903308	0.0234264
Q9CZU7;Q8C876;Q3UIW3;Q3TWE1;Q8C5K0;P17047	Q9CZU7;Q8C876;Q3UIW3;Q3TWE1;Q8C5K0;P17047	Lysosome-associated membrane glycoprotein 2	Lamp2	tr|Q9CZU7|Q9CZU7_MOUSE Uncharacterized protein OS=Mus musculus OX=10090 GN=Lamp2 PE=2 SV=1;tr|Q8C876|Q8C876_MOUSE Uncharacterized protein OS=Mus musculus OX=10090 GN=Lamp2 PE=2 SV=1;tr|Q3UIW3|Q3UIW3_MOUSE Uncharacterized protein OS=Mus musculus OX=10090 GN	6	1	1	1	2.2	45.673	415	7.0581	72726000	12951	12729.1	11886.4	12432.3	10891.6	11155.1	0.917811	0.148386
Q6PHC1;Q5FW97;P17182;B0QZL1;Q8CF78	Q6PHC1;Q5FW97;P17182	Alpha-enolase	Eno1;EG433182	tr|Q6PHC1|Q6PHC1_MOUSE Alpha-enolase OS=Mus musculus OX=10090 GN=Eno1 PE=1 SV=1;tr|Q5FW97|Q5FW97_MOUSE Enolase 1, alpha non-neuron OS=Mus musculus OX=10090 GN=EG433182 PE=1 SV=1;sp|P17182|ENOA_MOUSE Alpha-enolase OS=Mus musculus OX=10090 GN=Eno1 PE=1 SV=3	5	3	3	3	12.3	39.782	366	46.378	602950000	14066.9	11308.3	15074.3	14753.1	11824.9	16239.7	1.05855	0.669611
Q5F2I8;P18528	Q5F2I8;P18528	Ig heavy chain V region 6.96	IgG1 TS1 VH	tr|Q5F2I8|Q5F2I8_MOUSE Gamma heavy chain variable region (Fragment) OS=Mus musculus OX=10090 GN=IgG1 TS1 VH PE=2 SV=1;sp|P18528|HVM57_MOUSE Ig heavy chain V region 6.96 OS=Mus musculus OX=10090 PE=4 SV=1	2	3	2	2	25.2	13.33	119	59.015	905910000	25457.3	26124.6	29406.2	27333.7	22215.8	23865.5	0.906491	0.263093
Q3TJ94;P19221;H7BX99	Q3TJ94;P19221;H7BX99	Prothrombin;Prothrombin;Activation peptide fragment 1;Activation peptide fragment 2;Thrombin light chain;Thrombin heavy chain	F2	tr|Q3TJ94|Q3TJ94_MOUSE Prothrombin OS=Mus musculus OX=10090 GN=F2 PE=1 SV=1;sp|P19221|THRB_MOUSE Prothrombin OS=Mus musculus OX=10090 GN=F2 PE=1 SV=1;tr|H7BX99|H7BX99_MOUSE Prothrombin OS=Mus musculus OX=10090 GN=F2 PE=1 SV=1	3	14	14	14	24.4	70.268	618	299.53	66647000000	455256	474425	439383	514481	510640	510612	1.12174	0.00554148
Q3V1T9;P20918;Q6TCI0	Q3V1T9;P20918;Q6TCI0	Plasminogen;Plasmin heavy chain A;Activation peptide;Angiostatin;Plasmin heavy chain A, short form;Plasmin light chain B	Plg	tr|Q3V1T9|Q3V1T9_MOUSE Plasminogen OS=Mus musculus OX=10090 GN=Plg PE=2 SV=1;sp|P20918|PLMN_MOUSE Plasminogen OS=Mus musculus OX=10090 GN=Plg PE=1 SV=3;tr|Q6TCI0|Q6TCI0_MOUSE Angiostatin OS=Mus musculus OX=10090 GN=Plg PE=2 SV=1	3	40	40	40	61	90.806	812	323.31	230250000000	2.18194e+06	2.14725e+06	2.0148e+06	2.13801e+06	2.04478e+06	1.96781e+06	0.969517	0.414156
P21180;B8JJN2;Q792Q3;B8JJM9;Q31144	P21180;B8JJN2;Q792Q3;B8JJM9	Complement C2;Complement C2b fragment;Complement C2a fragment	C2	sp|P21180|CO2_MOUSE Complement C2 OS=Mus musculus OX=10090 GN=C2 PE=1 SV=2;tr|B8JJN2|B8JJN2_MOUSE Complement C2 OS=Mus musculus OX=10090 GN=C2 PE=1 SV=1;tr|Q792Q3|Q792Q3_MOUSE Complement factor C2 (Fragment) OS=Mus musculus OX=10090 GN=C2 PE=3 SV=1;tr|B8JJ	5	13	3	3	17.2	84.741	760	52.928	1142000000	75003.3	67196.1	85880.5	63831.7	74811.7	77525.2	0.947776	0.593079
Q4FK59;P21550;Q5SX59;Q5SX61;Q5SX60;J3QPZ9	Q4FK59;P21550;Q5SX59	Beta-enolase;Enolase	Eno3	tr|Q4FK59|Q4FK59_MOUSE Eno3 protein OS=Mus musculus OX=10090 GN=Eno3 PE=2 SV=1;sp|P21550|ENOB_MOUSE Beta-enolase OS=Mus musculus OX=10090 GN=Eno3 PE=1 SV=3;tr|Q5SX59|Q5SX59_MOUSE Beta-enolase (Fragment) OS=Mus musculus OX=10090 GN=Eno3 PE=1 SV=1	6	5	5	5	9.4	46.997	434	35.3	798750000	12414.8	12894.8	20155.2	26414.7	23439.8	64219.6	2.50906	0.162153
P21614;A0A0G2JGM6	P21614	Vitamin D-binding protein	Gc	sp|P21614|VTDB_MOUSE Vitamin D-binding protein OS=Mus musculus OX=10090 GN=Gc PE=1 SV=2	2	23	23	23	66.2	53.6	476	323.31	241740000000	1.40669e+06	1.37556e+06	1.36637e+06	1.55855e+06	1.5285e+06	1.49788e+06	1.10517	0.00242479
P23953;A0A1D5RM42;Q8VCT4	P23953	Carboxylesterase 1C	Ces1c	sp|P23953|EST1C_MOUSE Carboxylesterase 1C OS=Mus musculus OX=10090 GN=Ces1c PE=1 SV=4	3	9	9	5	17.7	61.055	554	234.59	177760000000	1.12141e+06	1.1212e+06	1.11026e+06	1.20621e+06	1.13021e+06	1.045e+06	1.00852	0.848475
P26339;Q3UN28	P26339;Q3UN28	Chromogranin-A;Pancreastatin;Beta-granin;WE-14;Catestatin;GE-25;Serpinin-RRG;Serpinin;p-Glu serpinin precursor	Chga	sp|P26339|CMGA_MOUSE Chromogranin-A OS=Mus musculus OX=10090 GN=Chga PE=1 SV=1;tr|Q3UN28|Q3UN28_MOUSE Uncharacterized protein OS=Mus musculus OX=10090 GN=Chga PE=2 SV=1	2	2	2	2	4.3	51.789	463	13.123	37069000	2495.96	1585.67	1954.28	2058.77	2377.65	1608.6	1.00151	0.993424
P28665;V9GZF6	P28665	Murinoglobulin-1	Mug1	sp|P28665|MUG1_MOUSE Murinoglobulin-1 OS=Mus musculus OX=10090 GN=Mug1 PE=1 SV=3	2	47	47	21	38.1	165.3	1476	323.31	403770000000	3.82782e+06	3.83677e+06	4.16674e+06	4.17307e+06	4.38061e+06	3.85369e+06	1.04869	0.368302
P28666	P28666	Murinoglobulin-2	Mug2	sp|P28666|MUG2_MOUSE Murinoglobulin-2 OS=Mus musculus OX=10090 GN=Mug2 PE=1 SV=2	1	43	23	22	35.5	162.38	1451	323.31	68761000000	901946	675608	209876	927534	1.07697e+06	728952	1.52927	0.237631
Q3UEK9;Q3UEK5;Q3TIU3;P29699;A0A338P703;A0A338P7G1;A0A338P7H5;A0A338P692;O35399;A0A338P6Y6	Q3UEK9;Q3UEK5;Q3TIU3;P29699;A0A338P703;A0A338P7G1;A0A338P7H5	Alpha-2-HS-glycoprotein	Ahsg	tr|Q3UEK9|Q3UEK9_MOUSE Alpha-2-HS-glycoprotein, isoform CRA_a OS=Mus musculus OX=10090 GN=Ahsg PE=1 SV=1;tr|Q3UEK5|Q3UEK5_MOUSE Uncharacterized protein OS=Mus musculus OX=10090 GN=Ahsg PE=2 SV=1;tr|Q3TIU3|Q3TIU3_MOUSE Uncharacterized protein OS=Mus musculu	10	13	13	13	52.8	37.325	345	323.31	273280000000	904330	912603	950261	921710	969344	918244	1.01522	0.553302
P29788	P29788	Vitronectin	Vtn	sp|P29788|VTNC_MOUSE Vitronectin OS=Mus musculus OX=10090 GN=Vtn PE=1 SV=2	1	8	8	8	24.1	54.848	478	312.06	51717000000	419613	379892	350643	398363	369924	347825	0.970408	0.670679
P31532	P31532	Serum amyloid A-4 protein	Saa4	sp|P31532|SAA4_MOUSE Serum amyloid A-4 protein OS=Mus musculus OX=10090 GN=Saa4 PE=1 SV=2	1	5	5	5	39.2	15.088	130	201.28	11029000000	73084.5	76731.8	76175.1	64691.2	74897.1	59779	0.882189	0.125599
Q543J5;P32261;A0A0A6YWH7;A0A0A6YXS8;A0A0A6YX49;A0A0A6YX70	Q543J5;P32261	Antithrombin-III	Serpinc1	tr|Q543J5|Q543J5_MOUSE Antithrombin OS=Mus musculus OX=10090 GN=Serpinc1 PE=1 SV=1;sp|P32261|ANT3_MOUSE Antithrombin-III OS=Mus musculus OX=10090 GN=Serpinc1 PE=1 SV=1	6	14	14	14	29.2	52.003	465	323.31	81610000000	696804	664824	669748	712672	760252	751388	1.09498	0.0219734
Q545M7;P32848	Q545M7;P32848	Parvalbumin alpha	Pvalb	tr|Q545M7|Q545M7_MOUSE Parvalbumin, isoform CRA_a OS=Mus musculus OX=10090 GN=Pvalb PE=1 SV=1;sp|P32848|PRVA_MOUSE Parvalbumin alpha OS=Mus musculus OX=10090 GN=Pvalb PE=1 SV=3	2	2	2	2	11.8	11.93	110	35.169	53052000	12234.8	12356.1	9018.79	18173.8	9438.85	11907.3	1.17585	0.523295
Q6GXA5;Q3UG07;P33434	Q6GXA5;Q3UG07;P33434	72 kDa type IV collagenase;PEX	Mmp2	tr|Q6GXA5|Q6GXA5_MOUSE Matrix metalloproteinase 2 (Fragment) OS=Mus musculus OX=10090 GN=Mmp2 PE=2 SV=1;tr|Q3UG07|Q3UG07_MOUSE Matrix metallopeptidase 2 OS=Mus musculus OX=10090 GN=Mmp2 PE=2 SV=1;sp|P33434|MMP2_MOUSE 72 kDa type IV collagenase OS=Mus muscu	3	1	1	1	10.8	12.514	111	6.6289	39213000	4204.14	3724.22	4555.86	4656.61	3506.71	3627.71	0.944475	0.625144
P33587;A0A3Q4EC18;A0A3Q4EBY5	P33587	Vitamin K-dependent protein C;Vitamin K-dependent protein C light chain;Vitamin K-dependent protein C heavy chain;Activation peptide	Proc	sp|P33587|PROC_MOUSE Vitamin K-dependent protein C OS=Mus musculus OX=10090 GN=Proc PE=1 SV=2	3	4	4	4	9.6	51.818	460	29.906	495790000	55270.5	49614	49971.4	49314.5	42844.9	45711.4	0.890318	0.096503
P34928	P34928	Apolipoprotein C-I;Truncated apolipoprotein C-I	Apoc1	sp|P34928|APOC1_MOUSE Apolipoprotein C-I OS=Mus musculus OX=10090 GN=Apoc1 PE=1 SV=1	1	4	4	4	28.4	9.6963	88	25.737	6634000000	84508.8	66892.5	71290.5	97733.9	96262.9	153479	1.56034	0.10062
Q3TR40;Q8CGB2;Q80YQ1;P35441;Q3TPD3;Q3TP59;Q8K2B7;Q7TMT3;Q03350	Q3TR40;Q8CGB2;Q80YQ1;P35441	Thrombospondin-1	Thbs1	tr|Q3TR40|Q3TR40_MOUSE Uncharacterized protein OS=Mus musculus OX=10090 GN=Thbs1 PE=2 SV=1;tr|Q8CGB2|Q8CGB2_MOUSE Thrombospondin 1 OS=Mus musculus OX=10090 GN=Thbs1 PE=2 SV=1;tr|Q80YQ1|Q80YQ1_MOUSE Thrombospondin-1 OS=Mus musculus OX=10090 GN=Thbs1 PE=1 SV	9	38	38	38	40.2	129.62	1170	323.31	49979000000	731599	694851	635504	630155	620601	646092	0.919927	0.130234
P39039;A0A2C9F2B6	P39039;A0A2C9F2B6	Mannose-binding protein A	Mbl1	sp|P39039|MBL1_MOUSE Mannose-binding protein A OS=Mus musculus OX=10090 GN=Mbl1 PE=1 SV=1;tr|A0A2C9F2B6|A0A2C9F2B6_MOUSE Mannose-binding protein A OS=Mus musculus OX=10090 GN=Mbl1 PE=4 SV=1	2	2	2	2	7.5	25.396	239	14.319	616510000	11719.3	12362.5	12062	12144.3	9630.13	11983.1	0.93398	0.393976
Q54AE5;P39876	Q54AE5;P39876	Metalloproteinase inhibitor 3	Timp3	tr|Q54AE5|Q54AE5_MOUSE Brain cDNA, clone MNCb-5810, similar to Mus musculus tissue inhibitor of metalloproteinase 3 (Timp3), mRNA OS=Mus musculus OX=10090 GN=Timp3 PE=1 SV=1;sp|P39876|TIMP3_MOUSE Metalloproteinase inhibitor 3 OS=Mus musculus OX=10090 GN=Ti	2	2	2	2	9.5	24.182	211	12.694	169010000	15201.6	15742.9	13053.3	14062.5	13308	14045.9	0.941328	0.372738
Q3UVJ2;Q3U0U5;P40124;Q3UNQ0;Q3TC53	Q3UVJ2;Q3U0U5;P40124;Q3UNQ0;Q3TC53	Adenylyl cyclase-associated protein;Adenylyl cyclase-associated protein 1	Cap1	tr|Q3UVJ2|Q3UVJ2_MOUSE Adenylyl cyclase-associated protein OS=Mus musculus OX=10090 GN=Cap1 PE=2 SV=1;tr|Q3U0U5|Q3U0U5_MOUSE Adenylyl cyclase-associated protein OS=Mus musculus OX=10090 GN=Cap1 PE=2 SV=1;sp|P40124|CAP1_MOUSE Adenylyl cyclase-associated pro	5	3	3	3	8.2	51.55	474	20.491	277040000	35451.9	32289.2	37602.7	32002.4	29709.6	37367	0.94053	0.489038
Q3UEK1;P41317	Q3UEK1;P41317	Mannose-binding protein C	Mbl2	tr|Q3UEK1|Q3UEK1_MOUSE Mannose binding lectin (C), isoform CRA_b OS=Mus musculus OX=10090 GN=Mbl2 PE=1 SV=1;sp|P41317|MBL2_MOUSE Mannose-binding protein C OS=Mus musculus OX=10090 GN=Mbl2 PE=1 SV=2	2	6	6	6	36.5	25.957	244	196.43	13271000000	169988	140638	189129	181781	170117	196283	1.0969	0.370208
Q8CFZ6;P43025	Q8CFZ6;P43025	Tetranectin	Clec3b	tr|Q8CFZ6|Q8CFZ6_MOUSE C-type lectin domain family 3, member b OS=Mus musculus OX=10090 GN=Clec3b PE=1 SV=1;sp|P43025|TETN_MOUSE Tetranectin OS=Mus musculus OX=10090 GN=Clec3b PE=1 SV=2	2	2	2	2	13.9	22.255	202	29.027	136150000	3132.11	2478.15	1768.29	2426.05	2570.47	2480.06	1.01328	0.938218
Q9D057;P47877;D3YU40	Q9D057;P47877;D3YU40	Insulin-like growth factor-binding protein 2	Igfbp2	tr|Q9D057|Q9D057_MOUSE Uncharacterized protein OS=Mus musculus OX=10090 GN=Igfbp2 PE=2 SV=1;sp|P47877|IBP2_MOUSE Insulin-like growth factor-binding protein 2 OS=Mus musculus OX=10090 GN=Igfbp2 PE=2 SV=2;tr|D3YU40|D3YU40_MOUSE Insulin-like growth factor-bin	3	2	2	2	5.6	33.106	304	11.879	28820000	2479.94	2438.81	2342.37	2238.68	1047.72	1509.9	0.660543	0.0781848
Q8BP94;Q3UR87;P47878	Q8BP94;Q3UR87;P47878	Insulin-like growth factor-binding protein 3	Igfbp3	tr|Q8BP94|Q8BP94_MOUSE Uncharacterized protein OS=Mus musculus OX=10090 GN=Igfbp3 PE=2 SV=2;tr|Q3UR87|Q3UR87_MOUSE Uncharacterized protein (Fragment) OS=Mus musculus OX=10090 GN=Igfbp3 PE=2 SV=1;sp|P47878|IBP3_MOUSE Insulin-like growth factor-binding prote	3	2	2	2	11.5	20.526	183	19.161	201990000	8449.66	8245.76	9011.56	8895.93	8879.31	7940.19	1.00033	0.994586
Q5FW62;P49182	Q5FW62;P49182	Heparin cofactor 2	Serpind1	tr|Q5FW62|Q5FW62_MOUSE Serine (Or cysteine) peptidase inhibitor, clade D, member 1 OS=Mus musculus OX=10090 GN=Serpind1 PE=2 SV=1;sp|P49182|HEP2_MOUSE Heparin cofactor 2 OS=Mus musculus OX=10090 GN=Serpind1 PE=1 SV=1	2	6	6	6	14.9	54.462	478	107.68	5739300000	119945	114656	118027	129064	126135	141022	1.12362	0.0390926
Q8BPI7;Q5M9P0;Q3U5U5;Q3U4D1;Q3TF14;P50247	Q8BPI7;Q5M9P0;Q3U5U5;Q3U4D1;Q3TF14;P50247	Adenosylhomocysteinase	Ahcy	tr|Q8BPI7|Q8BPI7_MOUSE Adenosylhomocysteinase (Fragment) OS=Mus musculus OX=10090 PE=2 SV=1;tr|Q5M9P0|Q5M9P0_MOUSE Adenosylhomocysteinase OS=Mus musculus OX=10090 GN=Ahcy PE=2 SV=1;tr|Q3U5U5|Q3U5U5_MOUSE Adenosylhomocysteinase OS=Mus musculus OX=10090 PE=2	6	1	1	1	2.8	36.04	324	-2	58657000	11003	6182.38	4670.6	7639.93	6950.79	13788.3	1.29846	0.494106
P51885	P51885	Lumican	Lum	sp|P51885|LUM_MOUSE Lumican OS=Mus musculus OX=10090 GN=Lum PE=1 SV=2	1	7	7	7	26.3	38.265	338	220.45	6388900000	160828	177755	169033	187388	175739	153187	1.01713	0.807942
P51910	P51910	Apolipoprotein D	Apod	sp|P51910|APOD_MOUSE Apolipoprotein D OS=Mus musculus OX=10090 GN=Apod PE=1 SV=1	1	4	4	4	26.5	21.53	189	250.23	11859000000	245233	281971	249955	255335	270927	297001	1.05932	0.411036
P52430;H3BK03;Q99JS7;H3BLB8;Q62087	P52430;H3BK03	Serum paraoxonase/arylesterase 1	Pon1	sp|P52430|PON1_MOUSE Serum paraoxonase/arylesterase 1 OS=Mus musculus OX=10090 GN=Pon1 PE=1 SV=2;tr|H3BK03|H3BK03_MOUSE Serum paraoxonase/arylesterase 1 (Fragment) OS=Mus musculus OX=10090 GN=Pon1 PE=1 SV=9	5	6	6	6	24.5	39.565	355	190.98	14200000000	174380	199202	198196	215338	203558	280550	1.22328	0.167593
P52480;A0A1L1SUV0;A0A1L1SSN6;A0A1L1STV8;A0A1L1SQV8;A0A1L1SU37;A0A1L1SVH2;A0A1L1ST52;Q3UEH4;E9Q509;Q3UEI4;A7MCU9;G3X925;P53657	P52480	Pyruvate kinase PKM	Pkm	sp|P52480|KPYM_MOUSE Pyruvate kinase PKM OS=Mus musculus OX=10090 GN=Pkm PE=1 SV=4	14	9	9	9	15.3	57.844	531	69.327	1545800000	101840	92530.2	101062	90539.7	86075.5	135383	1.05607	0.747761
Q3TJ23;P55284	Q3TJ23;P55284	Cadherin-5	Cdh5	tr|Q3TJ23|Q3TJ23_MOUSE Uncharacterized protein OS=Mus musculus OX=10090 GN=Cdh5 PE=2 SV=1;sp|P55284|CADH5_MOUSE Cadherin-5 OS=Mus musculus OX=10090 GN=Cdh5 PE=1 SV=2	2	3	3	3	3.7	87.942	784	17.414	101680000	7023.36	6364.36	8207.91	8457.42	6312.39	6764.5	0.997161	0.981899
Q62079;Q3UYM8;P60202	Q62079;Q3UYM8;P60202	Myelin proteolipid protein	Plp1	tr|Q62079|Q62079_MOUSE Myelin proteolipid OS=Mus musculus OX=10090 GN=Plp1 PE=2 SV=1;tr|Q3UYM8|Q3UYM8_MOUSE Uncharacterized protein OS=Mus musculus OX=10090 GN=Plp1 PE=2 SV=1;sp|P60202|MYPR_MOUSE Myelin proteolipid protein OS=Mus musculus OX=10090 GN=Plp1	3	1	1	1	4.1	26.567	243	6.4642	11314000	552.243	696.101	738.443	674.331	526.765	3281.81	2.25636	0.40591
Q8BII9;Q3UEL9;P61939	Q8BII9;Q3UEL9;P61939	Thyroxine-binding globulin	Serpina7	tr|Q8BII9|Q8BII9_MOUSE Thyroxine-binding globulin OS=Mus musculus OX=10090 GN=Serpina7 PE=1 SV=1;tr|Q3UEL9|Q3UEL9_MOUSE Thyroxine-binding globulin OS=Mus musculus OX=10090 GN=Serpina7 PE=1 SV=1;sp|P61939|THBG_MOUSE Thyroxine-binding globulin OS=Mus musculu	3	4	4	4	18.1	32.676	287	54.911	442940000	39511	25442.4	28327	31207.9	29246.3	36430.8	1.03864	0.814529
Q9CXK3;Q497E4;Q3TG92;P68033;P62737;Q3UJ36;Q3UIJ3;Q3U122;P63268;Q61275;Q61852;A0A494B9T3;D3YZY0;D3Z2K3;Q61274;A0A1D5RM20;Q61273;A0A0U1RQ96;I6L9D2	Q9CXK3;Q497E4;Q3TG92;P68033;P62737;Q3UJ36;Q3UIJ3;Q3U122;P63268;Q61275;Q61852;A0A494B9T3;D3YZY0	Actin, alpha cardiac muscle 1;Actin, aortic smooth muscle;Actin, gamma-enteric smooth muscle	Actc1;Acta2;Actg2	tr|Q9CXK3|Q9CXK3_MOUSE Uncharacterized protein OS=Mus musculus OX=10090 GN=Actc1 PE=2 SV=1;tr|Q497E4|Q497E4_MOUSE Actin, alpha, cardiac muscle 1 OS=Mus musculus OX=10090 GN=Actc1 PE=2 SV=1;tr|Q3TG92|Q3TG92_MOUSE Uncharacterized protein OS=Mus musculus OX=1	19	13	2	2	44.8	41.946	377	82.8	372540000	13303.5	12093.2	10922.9	13177	9355.88	4250.03	0.737424	0.300524
Q5SX50;Q3U7V7;P62962;J3QMC2;Q5SX49;Q8CEH8	Q5SX50;Q3U7V7;P62962;J3QMC2;Q5SX49;Q8CEH8	Profilin;Profilin-1	Pfn1	tr|Q5SX50|Q5SX50_MOUSE Profilin OS=Mus musculus OX=10090 GN=Pfn1 PE=1 SV=1;tr|Q3U7V7|Q3U7V7_MOUSE Profilin OS=Mus musculus OX=10090 GN=Pfn1 PE=2 SV=1;sp|P62962|PROF1_MOUSE Profilin-1 OS=Mus musculus OX=10090 GN=Pfn1 PE=1 SV=2;tr|J3QMC2|J3QMC2_MOUSE Profili	6	2	2	2	15	14.957	140	12.639	132780000	14800.1	13486.2	13938.4	12042.6	11667.6	11950.6	0.844548	0.00551112
Q504P4;Q3UBA6;Q3U9L2;Q3TZJ3;Q3TRH3;Q3TQ13;Q3TH56;Q3TF16;Q3TEK2;P63017;Q3TB63;Q3UDS0;Q3KQJ4;Q3ULM1;Q3UBR0;Q3UXU1;Q3TH04	Q504P4;Q3UBA6;Q3U9L2;Q3TZJ3;Q3TRH3;Q3TQ13;Q3TH56;Q3TF16;Q3TEK2;P63017;Q3TB63;Q3UDS0;Q3KQJ4;Q3ULM1	Heat shock cognate 71 kDa protein	Hspa8	tr|Q504P4|Q504P4_MOUSE Heat shock cognate 71 kDa protein OS=Mus musculus OX=10090 GN=Hspa8 PE=1 SV=1;tr|Q3UBA6|Q3UBA6_MOUSE Uncharacterized protein OS=Mus musculus OX=10090 GN=Hspa8 PE=2 SV=1;tr|Q3U9L2|Q3U9L2_MOUSE Uncharacterized protein OS=Mus musculus O	17	3	3	2	5.4	68.778	627	21.32	356450000	23192.6	19411.1	20474.3	17389	16002.6	24632.8	0.919882	0.592848
P63038;D3Z2F2	P63038	60 kDa heat shock protein, mitochondrial	Hspd1	sp|P63038|CH60_MOUSE 60 kDa heat shock protein, mitochondrial OS=Mus musculus OX=10090 GN=Hspd1 PE=1 SV=1	2	3	3	3	8	60.955	573	60.192	211930000	11750.4	13145.6	14644.7	14603.7	13082.6	14688.8	1.07168	0.391895
P68134;Q61272;Q61264	P68134;Q61272;Q61264	Actin, alpha skeletal muscle	Acta1	sp|P68134|ACTS_MOUSE Actin, alpha skeletal muscle OS=Mus musculus OX=10090 GN=Acta1 PE=1 SV=1;tr|Q61272|Q61272_MOUSE Alpha-actin (Aa 40-375) (Fragment) OS=Mus musculus OX=10090 GN=Acta1 PE=2 SV=1;tr|Q61264|Q61264_MOUSE Skeletal muscle alpha-actin mRNA (Fra	3	13	13	2	44.8	42.051	377	302.82	33554000000	574824	491845	605215	571290	530314	712685	1.08518	0.504478
P68372;Q99J49;Q9DCR1;B2RSN3;P99024;Q9CWF2;Q7TMM9;Q80ZV2;Q9CVR0;Q3U9U3;Q3UMM1;Q9D6F9;Q922F4;A2AQ07	P68372;Q99J49;Q9DCR1;B2RSN3;P99024;Q9CWF2;Q7TMM9	Tubulin beta-4B chain;Tubulin beta-5 chain;Tubulin beta-2B chain;Tubulin beta-2A chain	Tubb4b;Tubb2a;Tubb2b;Tubb5	sp|P68372|TBB4B_MOUSE Tubulin beta-4B chain OS=Mus musculus OX=10090 GN=Tubb4b PE=1 SV=1;tr|Q99J49|Q99J49_MOUSE Tubb2a protein (Fragment) OS=Mus musculus OX=10090 GN=Tubb2a PE=2 SV=1;tr|Q9DCR1|Q9DCR1_MOUSE Uncharacterized protein (Fragment) OS=Mus musculus	14	3	3	3	8.3	49.83	445	29.096	455800000	14284.6	14517.4	16118.4	14976.1	13453.8	21765.8	1.11744	0.53877
P68510;A8IP69;P61982	P68510	14-3-3 protein eta	Ywhah	sp|P68510|1433F_MOUSE 14-3-3 protein eta OS=Mus musculus OX=10090 GN=Ywhah PE=1 SV=2	3	3	3	3	13.8	28.211	246	18.465	77526000	7167.84	8009.92	8999.99	7008.41	5981.44	8240.31	0.878087	0.307403
P70274;E0CX80;E0CZ76;E0CY03	P70274	Selenoprotein P	Sepp1	sp|P70274|SEPP1_MOUSE Selenoprotein P OS=Mus musculus OX=10090 GN=Selenop PE=1 SV=3	4	7	7	7	20.5	42.705	380	86.427	3528500000	89083.4	79055.1	83029.2	78310.9	80912.7	78747.1	0.947457	0.219513
Q542C2;P70375	Q542C2;P70375	Coagulation factor VII;Factor VII light chain;Factor VII heavy chain	F7	tr|Q542C2|Q542C2_MOUSE Coagulation factor VII, isoform CRA_b OS=Mus musculus OX=10090 GN=F7 PE=2 SV=1;sp|P70375|FA7_MOUSE Coagulation factor VII OS=Mus musculus OX=10090 GN=F7 PE=1 SV=1	2	3	3	3	6.5	50.276	446	17.838	378650000	24467.7	24208.6	23933.9	24047.3	26574.7	26580.9	1.06325	0.148748
Q3UYK7;Q3TYD5;P70663;A0A0G2JFH7	Q3UYK7;Q3TYD5;P70663;A0A0G2JFH7	SPARC-like protein 1	Sparcl1	tr|Q3UYK7|Q3UYK7_MOUSE Uncharacterized protein OS=Mus musculus OX=10090 GN=Sparcl1 PE=2 SV=1;tr|Q3TYD5|Q3TYD5_MOUSE Uncharacterized protein OS=Mus musculus OX=10090 GN=Sparcl1 PE=2 SV=1;sp|P70663|SPRL1_MOUSE SPARC-like protein 1 OS=Mus musculus OX=10090 GN	4	2	2	2	4.9	72.299	650	18.309	26827000	999.46	900.107	1645.61	1379.95	1557.86	1283.59	1.19074	0.413317
P97298;Q5ND37;F6S1M4;B7ZC25;E9PWS2	P97298	Pigment epithelium-derived factor	Serpinf1	sp|P97298|PEDF_MOUSE Pigment epithelium-derived factor OS=Mus musculus OX=10090 GN=Serpinf1 PE=1 SV=2	5	9	9	9	21.3	46.233	417	96.32	3851800000	142987	131049	132444	127029	132408	125686	0.947459	0.172517
P98064;A0A2R8VHR3	P98064;A0A2R8VHR3	Mannan-binding lectin serine protease 1;Mannan-binding lectin serine protease 1 heavy chain;Mannan-binding lectin serine protease 1 light chain	Masp1	sp|P98064|MASP1_MOUSE Mannan-binding lectin serine protease 1 OS=Mus musculus OX=10090 GN=Masp1 PE=1 SV=2;tr|A0A2R8VHR3|A0A2R8VHR3_MOUSE Mannan-binding lectin serine peptidase 1, isoform CRA_a OS=Mus musculus OX=10090 GN=Masp1 PE=1 SV=1	2	8	8	8	13.8	79.967	704	104.7	2984500000	92213.3	92561.7	91363.1	101646	96080.7	89662	1.04074	0.341928
Q3V2G1;Q00623;A0A1L1STX7	Q3V2G1;Q00623	Apolipoprotein A-I;Proapolipoprotein A-I;Truncated apolipoprotein A-I	Apoa1	tr|Q3V2G1|Q3V2G1_MOUSE Uncharacterized protein OS=Mus musculus OX=10090 GN=Apoa1 PE=2 SV=1;sp|Q00623|APOA1_MOUSE Apolipoprotein A-I OS=Mus musculus OX=10090 GN=Apoa1 PE=1 SV=2	3	20	20	4	70.1	30.684	264	323.31	1189700000000	3.26198e+06	3.87352e+06	3.31735e+06	4.1249e+06	3.7096e+06	4.12946e+06	1.14456	0.103602
Q00896	Q00896	Alpha-1-antitrypsin 1-3	Serpina1c	sp|Q00896|A1AT3_MOUSE Alpha-1-antitrypsin 1-3 OS=Mus musculus OX=10090 GN=Serpina1c PE=1 SV=2	1	15	1	0	35.9	45.823	412	-2	248220000	22101.2	22622.1	17758.3	23033	23495.4	20524.5	1.07316	0.44421
Q00897	Q00897	Alpha-1-antitrypsin 1-4	Serpina1d	sp|Q00897|A1AT4_MOUSE Alpha-1-antitrypsin 1-4 OS=Mus musculus OX=10090 GN=Serpina1d PE=1 SV=1	1	14	4	2	33.4	45.998	413	235.94	40298000000	273318	309637	292730	315067	342527	332695	1.13087	0.0445264
Q00898	Q00898	Alpha-1-antitrypsin 1-5	Serpina1e	sp|Q00898|A1AT5_MOUSE Alpha-1-antitrypsin 1-5 OS=Mus musculus OX=10090 GN=Serpina1e PE=1 SV=1	1	12	2	2	28.6	45.891	413	151.83	7768400000	69320.4	74220.6	71643.7	80449.9	62202.1	797277	4.36801	0.374724
Q9ERV6;Q9WVF5;Q9EP98;Q01279;Q99PK1;Q5SVE7	Q9ERV6;Q9WVF5;Q9EP98;Q01279	Receptor protein-tyrosine kinase;Epidermal growth factor receptor	Egfr	tr|Q9ERV6|Q9ERV6_MOUSE Epidermal growth factor receptor isoform 2 OS=Mus musculus OX=10090 GN=Egfr PE=4 SV=1;tr|Q9WVF5|Q9WVF5_MOUSE Epidermal growth factor receptor OS=Mus musculus OX=10090 GN=Egfr PE=1 SV=1;tr|Q9EP98|Q9EP98_MOUSE Receptor protein-tyrosine	6	14	14	14	29.4	71.476	643	213.05	25636000000	183729	194056	179494	204589	191739	176597	1.02808	0.600059
Q6LAL7;Q01339;Q9CY42;I7HJR3	Q6LAL7;Q01339;Q9CY42	Beta-2-glycoprotein 1	Apoh	tr|Q6LAL7|Q6LAL7_MOUSE Beta-2 glycoprotein I (Fragment) OS=Mus musculus OX=10090 PE=4 SV=1;sp|Q01339|APOH_MOUSE Beta-2-glycoprotein 1 OS=Mus musculus OX=10090 GN=Apoh PE=1 SV=1;tr|Q9CY42|Q9CY42_MOUSE Uncharacterized protein OS=Mus musculus OX=10090 GN=Apoh	4	13	13	13	37.5	36.321	323	130.9	78970000000	444437	446175	441810	432494	457889	436735	0.996019	0.83502
Q91XA3;Q545H0;Q03401	Q91XA3;Q545H0;Q03401	Cysteine-rich secretory protein 1	Crisp1	tr|Q91XA3|Q91XA3_MOUSE Cysteine-rich secretory protein 1 OS=Mus musculus OX=10090 GN=Crisp1 PE=2 SV=1;tr|Q545H0|Q545H0_MOUSE MCG21094 OS=Mus musculus OX=10090 GN=Crisp1 PE=2 SV=1;sp|Q03401|CRIS1_MOUSE Cysteine-rich secretory protein 1 OS=Mus musculus OX=10	3	2	2	2	8.2	27.622	244	11.675	233200000	12835.1	12829	11136.7	13107.7	12694	16194.2	1.14117	0.235202
Q03734;D3Z451;Q6P4P1	Q03734	Serine protease inhibitor A3M	Serpina3m	sp|Q03734|SPA3M_MOUSE Serine protease inhibitor A3M OS=Mus musculus OX=10090 GN=Serpina3m PE=1 SV=2	3	15	8	6	36.1	47.064	418	147.46	2929100000	227628	261672	147449	195821	210445	218622	0.981372	0.914301
Q05CL2;Q9CQW3;Q8CI01	Q05CL2;Q9CQW3;Q8CI01	Vitamin K-dependent protein Z	Proz	tr|Q05CL2|Q05CL2_MOUSE Proz protein OS=Mus musculus OX=10090 GN=Proz PE=2 SV=1;sp|Q9CQW3|PROZ_MOUSE Vitamin K-dependent protein Z OS=Mus musculus OX=10090 GN=Proz PE=1 SV=1;tr|Q8CI01|Q8CI01_MOUSE Protein Z, vitamin K-dependent plasma glycoprotein, isoform	3	3	3	3	17.6	36.182	329	35.689	924080000	40085.8	43622.5	42370.7	38786.3	38503.3	37305.3	0.908913	0.0276267
Q91WQ0;Q3UKW1;Q06770;Q7M0B1	Q91WQ0;Q3UKW1;Q06770	Corticosteroid-binding globulin	Serpina6	tr|Q91WQ0|Q91WQ0_MOUSE Serine (Or cysteine) peptidase inhibitor, clade A, member 6 OS=Mus musculus OX=10090 GN=Serpina6 PE=2 SV=1;tr|Q3UKW1|Q3UKW1_MOUSE Uncharacterized protein OS=Mus musculus OX=10090 GN=Serpina6 PE=2 SV=1;sp|Q06770|CBG_MOUSE Corticostero	4	8	8	8	22.4	44.735	397	125.74	32632000000	217016	214354	271735	220371	216105	215451	0.927211	0.414656
Q549A5;Q06890;Q9JK98;E9PUU2;E9PXG5;E9Q8Y5;E9Q9B8;E9Q2G2;Q3V245	Q549A5;Q06890;Q9JK98;E9PUU2;E9PXG5;E9Q8Y5	Clusterin;Clusterin;Clusterin beta chain;Clusterin alpha chain	Clu	tr|Q549A5|Q549A5_MOUSE Clusterin OS=Mus musculus OX=10090 GN=Clu PE=1 SV=1;sp|Q06890|CLUS_MOUSE Clusterin OS=Mus musculus OX=10090 GN=Clu PE=1 SV=1;tr|Q9JK98|Q9JK98_MOUSE Clusterin OS=Mus musculus OX=10090 GN=Clu PE=2 SV=1;tr|E9PUU2|E9PUU2_MOUSE Clusterin	9	13	13	13	35.5	51.655	448	323.31	63920000000	739450	772261	755256	658029	653312	647337	0.864008	0.000499058
Q07456	Q07456	Protein AMBP;Alpha-1-microglobulin;Inter-alpha-trypsin inhibitor light chain;Trypstatin	Ambp	sp|Q07456|AMBP_MOUSE Protein AMBP OS=Mus musculus OX=10090 GN=Ambp PE=1 SV=2	1	8	8	8	24.9	39.029	349	255.17	21662000000	192456	174793	177315	163054	167508	148306	0.879359	0.0521532
Q8K0W0;Q07968;Q3UER0	Q8K0W0;Q07968;Q3UER0	Coagulation factor XIII B chain	F13b	tr|Q8K0W0|Q8K0W0_MOUSE Coagulation factor XIII, beta subunit OS=Mus musculus OX=10090 GN=F13b PE=2 SV=1;sp|Q07968|F13B_MOUSE Coagulation factor XIII B chain OS=Mus musculus OX=10090 GN=F13b PE=1 SV=2;tr|Q3UER0|Q3UER0_MOUSE Uncharacterized protein OS=Mus mu	3	9	9	9	21.6	76.021	668	172.95	3824500000	113536	128975	130234	132225	132408	124268	1.04334	0.420295
Q3TR66;Q08761;Q3V0M0	Q3TR66;Q08761	Vitamin K-dependent protein S	Pros1	tr|Q3TR66|Q3TR66_MOUSE Protein S (Alpha) OS=Mus musculus OX=10090 GN=Pros1 PE=2 SV=1;sp|Q08761|PROS_MOUSE Vitamin K-dependent protein S OS=Mus musculus OX=10090 GN=Pros1 PE=2 SV=1	3	4	4	4	6.5	74.934	675	63.476	839160000	34337.9	34572.7	30984.1	30822.5	29352.8	30113.5	0.90384	0.0604166
Q102J0;Q8R242	Q102J0;Q8R242	Di-N-acetylchitobiase	Ctbs	tr|Q102J0|Q102J0_MOUSE Chitobiase, di-N-acetyl-, isoform CRA_a OS=Mus musculus OX=10090 GN=Ctbs PE=2 SV=1;sp|Q8R242|DIAC_MOUSE Di-N-acetylchitobiase OS=Mus musculus OX=10090 GN=Ctbs PE=1 SV=2	2	1	1	1	2.2	41.295	366	6.1842	37417000	8997.78	8112.01	8412.07	9291.25	8376.36	8081.32	1.0089	0.873918
Q148T5;Q148T4;Q80YX1;Q80YX0	Q148T5;Q148T4;Q80YX1;Q80YX0	Tenascin	Tnc	tr|Q148T5|Q148T5_MOUSE Tenascin C, isoform CRA_a OS=Mus musculus OX=10090 GN=Tnc PE=2 SV=1;tr|Q148T4|Q148T4_MOUSE Tnc protein OS=Mus musculus OX=10090 GN=Tnc PE=2 SV=1;sp|Q80YX1|TENA_MOUSE Tenascin OS=Mus musculus OX=10090 GN=Tnc PE=1 SV=1;tr|Q80YX0|Q80YX0	4	2	2	2	1.2	172.25	1564	13.075	9104700	713.306	824.632	367.951	698.254	394.856	294.36	0.72799	0.399441
Q2T9H5;Q9QZ25	Q2T9H5;Q9QZ25	Vascular non-inflammatory molecule 3	Vnn3	tr|Q2T9H5|Q2T9H5_MOUSE Vanin 3 OS=Mus musculus OX=10090 GN=Vnn3 PE=2 SV=1;sp|Q9QZ25|VNN3_MOUSE Vascular non-inflammatory molecule 3 OS=Mus musculus OX=10090 GN=Vnn3 PE=1 SV=3	2	2	2	2	4.8	56.229	500	23.302	176700000	30604.9	24552	33562.8	35348.4	27433.3	36358.3	1.11745	0.420431
Q31152;Q8HWB2;Q0WXH7;Q3UWA5;Q0WXI6;A0A2Z4SZ33;A0A2Z4SXC7;A0A2Z4T1F2;Q95555;A0A2Z4T2F8;A0A2Z4SYU1;A0A2Z4SYA7;A0A2Z4SXJ9	Q31152;Q8HWB2;Q0WXH7;Q3UWA5	Beta-2-microglobulin	H2-Q4	tr|Q31152|Q31152_MOUSE MHC class I Q4 beta-2-microglobulin (Qb-1) (Fragment) OS=Mus musculus OX=10090 PE=3 SV=1;tr|Q8HWB2|Q8HWB2_MOUSE Histocompatibility 2, Q region locus 4 OS=Mus musculus OX=10090 GN=H2-Q4 PE=1 SV=1;tr|Q0WXH7|Q0WXH7_MOUSE MHC class I lik	13	7	1	1	23.6	36.92	326	-2	52445000	4400.36	4641.78	10483	5268.32	4812.19	10734.7	1.06607	0.883406
Q3TGR2;Q8K0E8	Q3TGR2;Q8K0E8	Fibrinogen beta chain;Fibrinopeptide B;Fibrinogen beta chain	Fgb	tr|Q3TGR2|Q3TGR2_MOUSE Fibrinogen, B beta polypeptide, isoform CRA_a OS=Mus musculus OX=10090 GN=Fgb PE=1 SV=1;sp|Q8K0E8|FIBB_MOUSE Fibrinogen beta chain OS=Mus musculus OX=10090 GN=Fgb PE=1 SV=1	2	2	2	2	5.4	54.752	481	22.703	386080000	6309.94	6624.36	4260.31	6608.97	5907.2	6577.48	1.11044	0.460285
Q3UER1;Q3TJ66;Q91Y97	Q3UER1;Q3TJ66;Q91Y97	Fructose-bisphosphate aldolase;Fructose-bisphosphate aldolase B	Aldob	tr|Q3UER1|Q3UER1_MOUSE Fructose-bisphosphate aldolase OS=Mus musculus OX=10090 GN=Aldob PE=1 SV=1;tr|Q3TJ66|Q3TJ66_MOUSE Fructose-bisphosphate aldolase OS=Mus musculus OX=10090 GN=Aldob PE=2 SV=1;sp|Q91Y97|ALDOB_MOUSE Fructose-bisphosphate aldolase B OS=Mu	3	2	2	2	9.1	39.507	364	15.875	120850000	3969	4023.1	4290.15	4199.59	4382.82	4025.67	1.02653	0.490226
Q3TQI4	Q3TQI4		B230377A18Rik	tr|Q3TQI4|Q3TQI4_MOUSE Uncharacterized protein OS=Mus musculus OX=10090 GN=B230377A18Rik PE=2 SV=1	1	1	1	1	7.3	14.719	137	-2	51262000	114.959	505.822	337.9	325.296	186.339	298.256	0.844797	0.702732
Q3UPK6;Q3TUX3;Q3TUI9;Q9Z2U1	Q3UPK6;Q3TUX3;Q3TUI9;Q9Z2U1	Proteasome subunit alpha type;Proteasome subunit alpha type-5	Psma5	tr|Q3UPK6|Q3UPK6_MOUSE Proteasome subunit alpha type OS=Mus musculus OX=10090 GN=Psma5 PE=1 SV=1;tr|Q3TUX3|Q3TUX3_MOUSE Proteasome subunit alpha type OS=Mus musculus OX=10090 GN=Psma5 PE=2 SV=1;tr|Q3TUI9|Q3TUI9_MOUSE Proteasome subunit alpha type OS=Mus mu	4	1	1	1	7.9	26.411	241	21.072	379210000	8450.41	8832.88	7808.46	7667.42	6075.93	7456.73	0.844903	0.0896221
Q3U7Z6;Q9DBJ1;Q6NWV5	Q3U7Z6;Q9DBJ1;Q6NWV5	Phosphoglycerate mutase 1	Pgam1	tr|Q3U7Z6|Q3U7Z6_MOUSE Phosphoglycerate mutase OS=Mus musculus OX=10090 GN=Pgam1 PE=1 SV=1;sp|Q9DBJ1|PGAM1_MOUSE Phosphoglycerate mutase 1 OS=Mus musculus OX=10090 GN=Pgam1 PE=1 SV=3;tr|Q6NWV5|Q6NWV5_MOUSE Pgam1 protein (Fragment) OS=Mus musculus OX=10090	3	2	2	2	8.7	28.832	254	17.995	325610000	804.535	1195.25	1956.04	1581.29	1172.71	1885.77	1.1729	0.595826
Q3UEM7;Q3UER8;Q8VCM7	Q3UEM7;Q3UER8;Q8VCM7	Fibrinogen gamma chain	Fgg	tr|Q3UEM7|Q3UEM7_MOUSE Uncharacterized protein OS=Mus musculus OX=10090 GN=Fgg PE=1 SV=1;tr|Q3UER8|Q3UER8_MOUSE Fibrinogen gamma chain OS=Mus musculus OX=10090 GN=Fgg PE=1 SV=1;sp|Q8VCM7|FIBG_MOUSE Fibrinogen gamma chain OS=Mus musculus OX=10090 GN=Fgg PE=	3	2	2	2	3.4	49.391	436	10.707	258020000	14952.8	14956.1	11246.1	14164.2	21399.4	20599.1	1.36467	0.126929
Q3UGT9;Q9ES46	Q3UGT9;Q9ES46	Beta-parvin	Parvb	tr|Q3UGT9|Q3UGT9_MOUSE Parvin, beta OS=Mus musculus OX=10090 GN=Parvb PE=1 SV=1;sp|Q9ES46|PARVB_MOUSE Beta-parvin OS=Mus musculus OX=10090 GN=Parvb PE=1 SV=1	2	1	1	1	3.3	41.669	365	7.1351	38259000	13199.8	8936.18	11620	8773.5	9349.64	11355.3	0.873282	0.387006
Q3UKU5;Q3U234;P42703	Q3UKU5;Q3U234;P42703	Leukemia inhibitory factor receptor	Lifr	tr|Q3UKU5|Q3UKU5_MOUSE Uncharacterized protein OS=Mus musculus OX=10090 GN=Lifr PE=2 SV=1;tr|Q3U234|Q3U234_MOUSE Uncharacterized protein OS=Mus musculus OX=10090 GN=Lifr PE=2 SV=1;sp|P42703|LIFR_MOUSE Leukemia inhibitory factor receptor OS=Mus musculus OX=	3	13	13	13	20.4	81.199	719	261.95	10713000000	296247	280795	324475	282083	264893	238189	0.870939	0.0984155
Q3V3W7;Q8BH61;Q9DBT1;Q3TDG1;Q3TC79;Q3TBF3;Q3TQH1	Q3V3W7;Q8BH61;Q9DBT1	Coagulation factor XIII A chain	F13a1	tr|Q3V3W7|Q3V3W7_MOUSE Uncharacterized protein OS=Mus musculus OX=10090 GN=F13a1 PE=2 SV=1;sp|Q8BH61|F13A_MOUSE Coagulation factor XIII A chain OS=Mus musculus OX=10090 GN=F13a1 PE=1 SV=3;tr|Q9DBT1|Q9DBT1_MOUSE Uncharacterized protein OS=Mus musculus OX=10	7	4	4	4	7.5	83.205	732	36.284	551940000	18224	21852.9	22390	23069.8	22312.7	20144.6	1.04899	0.552472
Q4V9W0	Q4V9W0		Serpina3g	tr|Q4V9W0|Q4V9W0_MOUSE Serpina3g protein OS=Mus musculus OX=10090 GN=Serpina3g PE=2 SV=1	1	4	1	1	18.3	18.685	169	15.607	130430000	6136.53	6176.55	7401.68	5435.78	5740.19	5963.07	0.869351	0.1243
Q4V9Z4;Q566J7;P01806;P01810;P01808;P01807;P01811	Q4V9Z4;Q566J7		Igh	tr|Q4V9Z4|Q4V9Z4_MOUSE Igh protein OS=Mus musculus OX=10090 GN=Igh PE=2 SV=1;tr|Q566J7|Q566J7_MOUSE Igh protein OS=Mus musculus OX=10090 GN=Igh PE=2 SV=1	7	8	2	1	29.2	51.467	476	18.49	623890000	5287.1	6371.85	4909.26	5877.76	5265.16	7644.08	1.13392	0.426858
Q4VAB6;Q2TAW9;Q2KHS9;Q91WR1	Q4VAB6;Q2TAW9;Q2KHS9;Q91WR1		Igh	tr|Q4VAB6|Q4VAB6_MOUSE Igh protein OS=Mus musculus OX=10090 GN=Igh PE=2 SV=1;tr|Q2TAW9|Q2TAW9_MOUSE Uncharacterized protein OS=Mus musculus OX=10090 PE=2 SV=1;tr|Q2KHS9|Q2KHS9_MOUSE Igh protein OS=Mus musculus OX=10090 GN=Igh PE=2 SV=1;tr|Q91WR1|Q91WR1_MOU	4	8	2	0	27.5	52.436	483	126.8	1730600000	30532.3	48361.6	30787.9	36044.4	69099.2	72074.8	1.61575	0.157545
Q53VP8	Q53VP8			tr|Q53VP8|Q53VP8_MOUSE Kappa chain (Fragment) OS=Mus musculus OX=10090 PE=2 SV=1	1	2	1	1	33	11.935	112	11.331	36209000	1873.2	2026.92	2475.18	1873.66	1715.18	1862.94	0.855142	0.176299
Q53VR2;Q53VR3;X5J4V9;Q53VQ8;Q53VQ4;Q53VQ0;A0A0A0MQC1;X5J4F0;X5J571;K7TDP3;X5J4F7;Q53VQ1;A0A2S0DFG4;A0A075B5S6;A0N3V1;Q53VQ9;Q53VQ5;P18531	Q53VR2;Q53VR3;X5J4V9;Q53VQ8;Q53VQ4;Q53VQ0;A0A0A0MQC1;X5J4F0;X5J571;K7TDP3;X5J4F7;Q53VQ1;A0A2S0DFG4;A0A075B5S6;A0N3V1;Q53VQ9;Q53VQ5;P18531	Ig heavy chain V region 3-6	Ighv3-5;Ighv3-1;Ighv3-6	tr|Q53VR2|Q53VR2_MOUSE VH region (Fragment) OS=Mus musculus OX=10090 PE=2 SV=1;tr|Q53VR3|Q53VR3_MOUSE VH-D-JH region (Fragment) OS=Mus musculus OX=10090 PE=2 SV=1;tr|X5J4V9|X5J4V9_MOUSE IgA heavy chain VDJ region (Fragment) OS=Mus musculus OX=10090 PE=2 SV	18	2	2	2	29.6	11.132	98	97.794	12527000000	77192.6	99485.3	79521.1	72174.3	74782.9	82708.3	0.896434	0.317539
Q8C872;Q542D9;Q62351	Q8C872;Q542D9;Q62351	Transferrin receptor protein 1	Tfrc	tr|Q8C872|Q8C872_MOUSE Transferrin receptor protein 1 OS=Mus musculus OX=10090 GN=Tfrc PE=1 SV=1;tr|Q542D9|Q542D9_MOUSE Transferrin receptor, isoform CRA_a OS=Mus musculus OX=10090 GN=Tfrc PE=1 SV=1;sp|Q62351|TFR1_MOUSE Transferrin receptor protein 1 OS=Mu	3	3	3	3	5.6	57.341	515	24.15	407600000	24277.3	24748.2	22273.3	25949.2	25121.4	24309.2	1.05724	0.202895
Q8VCS4;Q545J3;Q9R098;Q3TDU8;A0A0J9YUY6	Q8VCS4;Q545J3;Q9R098;Q3TDU8	Hepatocyte growth factor activator;Hepatocyte growth factor activator short chain;Hepatocyte growth factor activator long chain	Hgfac	tr|Q8VCS4|Q8VCS4_MOUSE Hepatocyte growth factor activator OS=Mus musculus OX=10090 GN=Hgfac PE=2 SV=1;tr|Q545J3|Q545J3_MOUSE Uncharacterized protein OS=Mus musculus OX=10090 GN=Hgfac PE=2 SV=1;sp|Q9R098|HGFA_MOUSE Hepatocyte growth factor activator OS=Mus	5	5	5	5	9.2	70.553	653	65.713	2242400000	76892.9	75084.2	78892.2	79796.1	72238	81442	1.01129	0.789181
Q566I6;Q8CG16;Q8CFG9;Q3UU42;Q8CG15;Q8CH29	Q566I6;Q8CG16;Q8CFG9	Complement C1r-A subcomponent;Complement C1r-A subcomponent heavy chain;Complement C1r-A subcomponent light chain;Complement C1r-B subcomponent;Complement C1r-B subcomponent heavy chain;Complement C1r-B subcomponent light chain	C1ra;C1rb	tr|Q566I6|Q566I6_MOUSE Complement component 1, r subcomponent OS=Mus musculus OX=10090 GN=C1ra PE=2 SV=1;sp|Q8CG16|C1RA_MOUSE Complement C1r-A subcomponent OS=Mus musculus OX=10090 GN=C1ra PE=1 SV=1;sp|Q8CFG9|C1RB_MOUSE Complement C1r-B subcomponent OS=Mus	6	14	14	14	27.7	80.095	707	313.74	3328700000	145928	146969	170757	140300	152812	147721	0.95078	0.440166
Q58E54	Q58E54		Igh	tr|Q58E54|Q58E54_MOUSE Igh protein OS=Mus musculus OX=10090 GN=Igh PE=2 SV=1	1	7	1	0	26.4	52.382	485	19.709	645330000	18041.2	20187.7	16123.6	18211.6	15560.4	24444.5	1.07109	0.678166
Q58E56;U5JE47	Q58E56		Igh	tr|Q58E56|Q58E56_MOUSE Igh protein OS=Mus musculus OX=10090 GN=Igh PE=1 SV=1	2	8	5	0	23.5	52.222	477	159.27	31914000000	219306	412538	89743.8	212891	308607	636774	1.60517	0.41164
Q58EU8;Q65ZC0;A2P1G9;A2NHM3;A0A125T908;A0A0D5ZY64;A0A125T906;A2NVX3;A2NVX2;A2NVX1;A2NVX0;A2NVW8;A0A2S0DFI6;A0A2S0DFH4;A0A2S0DFH3;A0A2S0DFH2;B5UB67;B5DC72;A0A140T8M9;A0A140T8M0;A0A0B4J1I0;A0A075B5N0;A0A075B5K8;F6XWB2;A0A140T8N1;A0A0G2JDE5;A0A140T8M8;U5JE78;A2NV19;A2NN81	Q58EU8;Q65ZC0;A2P1G9;A2NHM3;A0A125T908;A0A0D5ZY64;A0A125T906		Igk;Igkc	tr|Q58EU8|Q58EU8_MOUSE Igk protein OS=Mus musculus OX=10090 GN=Igk PE=1 SV=1;tr|Q65ZC0|Q65ZC0_MOUSE Kappa light chain C_region (Fragment) OS=Mus musculus OX=10090 PE=1 SV=1;tr|A2P1G9|A2P1G9_MOUSE Kappa light chain (Fragment) OS=Mus musculus OX=10090 GN=Igk	30	8	8	1	46	26.301	239	323.31	181070000000	762210	883686	865517	777123	771226	769213	0.922812	0.163439
Q58EV2	Q58EV2		Apoa1	tr|Q58EV2|Q58EV2_MOUSE Apoa1 protein OS=Mus musculus OX=10090 GN=Apoa1 PE=2 SV=1	1	17	1	1	67.7	23.022	198	6.1826	28040000000	62638.5	25949.7	51986.2	31206.8	93036	115123	1.70277	0.295347
Q58EV3;E9QA79	Q58EV3;E9QA79		Mup1;Mup7	tr|Q58EV3|Q58EV3_MOUSE Major urinary protein 1 OS=Mus musculus OX=10090 GN=Mup7 PE=2 SV=1;tr|E9QA79|E9QA79_MOUSE Major urinary protein 7 OS=Mus musculus OX=10090 GN=Mup7 PE=3 SV=1	2	10	1	0	56.1	20.6	180	-2	268200000	12156.6	9571.8	7959.03	7486.11	7347.45	7730.01	0.760038	0.125189
Q5FW60	Q5FW60	Major urinary protein 20	Mup20	sp|Q5FW60|MUP20_MOUSE Major urinary protein 20 OS=Mus musculus OX=10090 GN=Mup20 PE=1 SV=1	1	5	4	2	29.3	20.93	181	52.832	884850000	49468.8	60529.8	37965.2	55896	48173.7	59882.9	1.10806	0.509362
Q5ND36;Q61247;Q5ND35	Q5ND36;Q61247;Q5ND35	Alpha-2-antiplasmin	Serpinf2	tr|Q5ND36|Q5ND36_MOUSE Serine (Or cysteine) peptidase inhibitor, clade F, member 2, isoform CRA_c OS=Mus musculus OX=10090 GN=Serpinf2 PE=1 SV=1;sp|Q61247|A2AP_MOUSE Alpha-2-antiplasmin OS=Mus musculus OX=10090 GN=Serpinf2 PE=1 SV=1;tr|Q5ND35|Q5ND35_MOUSE	3	11	11	11	21.6	54.971	491	186.53	35993000000	551819	546808	504991	507553	519321	475546	0.936894	0.163399
Q5SNZ0;Z4YLP6;B2RR67;Q9WVQ0	Q5SNZ0;Z4YLP6;B2RR67;Q9WVQ0	Girdin;Polyamine-modulated factor 1-binding protein 1	Ccdc88a;Pmfbp1	sp|Q5SNZ0|GRDN_MOUSE Girdin OS=Mus musculus OX=10090 GN=Ccdc88a PE=1 SV=2;tr|Z4YLP6|Z4YLP6_MOUSE Girdin (Fragment) OS=Mus musculus OX=10090 GN=Ccdc88a PE=1 SV=1;tr|B2RR67|B2RR67_MOUSE Polyamine modulated factor 1 binding protein 1 OS=Mus musculus OX=10090	4	2	2	2	0.7	215.92	1873	11.196	368760000	8251.56	6502.18	7294.28	8688.96	6665.02	77646.4	4.21809	0.368147
Q5SX39;Q9JHR4;Q3UUB1;Q8BLW0	Q5SX39	Myosin-4	Myh4	sp|Q5SX39|MYH4_MOUSE Myosin-4 OS=Mus musculus OX=10090 GN=Myh4 PE=2 SV=1	4	37	37	3	20.6	222.86	1939	323.31	34061000000	701978	737892	833442	883195	745076	2.02885e+06	1.60872	0.322213
Q5SX40;B2RWX0	Q5SX40;B2RWX0	Myosin-1	Myh1	sp|Q5SX40|MYH1_MOUSE Myosin-1 OS=Mus musculus OX=10090 GN=Myh1 PE=1 SV=1;tr|B2RWX0|B2RWX0_MOUSE Myosin, heavy polypeptide 1, skeletal muscle, adult OS=Mus musculus OX=10090 GN=Myh1 PE=2 SV=1	2	36	9	4	20.3	223.34	1942	121.22	7152200000	190110	165630	201903	236489	236518	407556	1.57908	0.137104
Q5U472;X5J4K9;X5J4T7;A2NX63;K7T9T3;A2NVV4;K7T9V3;K7THG8;K7T9K2;K7TRT0;K7T9D7;A2NVV3;K7TD45;A2NW25;A2NVV6;A2NVV5;K7U6K6;K7U6F1;X5J4T9;K7U5N1;K7TRD7;K7TR35;K7THI4;K7U6G2;K7TR19;K7TH68;K7T9E3;X5J4D1;K7TDF6;K7TR64;K7TQX5;K7TH26;K7T9J0;K7T921;K7U624;K7TR97;K7TH64;K7TH57;K7TD91;A0A075B6A7;K7TD32	Q5U472		Igh	tr|Q5U472|Q5U472_MOUSE Igh protein OS=Mus musculus OX=10090 GN=Igh PE=2 SV=1	41	7	1	1	26.4	52.028	484	30.586	148450000	7551.98	11475.8	6014.97	9124.01	8340.2	15370.6	1.31115	0.399206
Q5UCA9;Q8C7E4;Q8C663;Q6NXX2;Q9JJH1	Q5UCA9;Q8C7E4;Q8C663;Q6NXX2;Q9JJH1	Ribonuclease 4	Rnase4	tr|Q5UCA9|Q5UCA9_MOUSE Ribonuclease 4 OS=Mus musculus OX=10090 GN=Rnase4 PE=2 SV=1;tr|Q8C7E4|Q8C7E4_MOUSE Ribonuclease 4 OS=Mus musculus OX=10090 GN=Rnase4 PE=1 SV=1;tr|Q8C663|Q8C663_MOUSE Uncharacterized protein OS=Mus musculus OX=10090 GN=Rnase4 PE=2 SV=	5	1	1	1	11.6	16.921	147	31.823	468730000	11893.6	13251.1	15389.3	15164.5	13822.2	13318.6	1.0437	0.636739
Q60590;P07361;J3JRU4;B9EIY6;B7ZP06;REV__Q05860;Q63805	Q60590;P07361	Alpha-1-acid glycoprotein 1;Alpha-1-acid glycoprotein 2	Orm1;Orm2	sp|Q60590|A1AG1_MOUSE Alpha-1-acid glycoprotein 1 OS=Mus musculus OX=10090 GN=Orm1 PE=1 SV=1;sp|P07361|A1AG2_MOUSE Alpha-1-acid glycoprotein 2 OS=Mus musculus OX=10090 GN=Orm2 PE=1 SV=1	7	4	1	1	23.2	23.895	207	9.4608	1159100000	27357.2	26379.2	14251.3	13382.7	8378.09	20237.7	0.617736	0.186432
Q60700	Q60700	Mitogen-activated protein kinase kinase kinase 12	Map3k12	sp|Q60700|M3K12_MOUSE Mitogen-activated protein kinase kinase kinase 12 OS=Mus musculus OX=10090 GN=Map3k12 PE=1 SV=1	1	1	1	1	0.9	96.083	888	-2	173860000	17735.8	14085.1	16816.5	14674.1	12577	8639.89	0.737929	0.110717
Q60963;Q3U1V7;E9Q330;Q9DB74	Q60963	Platelet-activating factor acetylhydrolase	Pla2g7	sp|Q60963|PAFA_MOUSE Platelet-activating factor acetylhydrolase OS=Mus musculus OX=10090 GN=Pla2g7 PE=2 SV=2	4	3	3	3	8.6	49.258	440	33.905	267410000	26229.1	26906.8	29501.2	26184.1	25401.5	27897	0.961828	0.444171
Q61129;A0A0G2JF07;REV__Q9D6H3;REV__E9Q7A7;REV__Q7TQK0;REV__Q3U832;REV__Q9QWV9	Q61129	Complement factor I;Complement factor I heavy chain;Complement factor I light chain	Cfi	sp|Q61129|CFAI_MOUSE Complement factor I OS=Mus musculus OX=10090 GN=Cfi PE=1 SV=3	7	15	15	15	26.7	67.26	603	177.82	43930000000	396523	370247	383855	359751	355094	341699	0.918235	0.0281668
Q61268	Q61268	Apolipoprotein C-IV	Apoc4	sp|Q61268|APOC4_MOUSE Apolipoprotein C-IV OS=Mus musculus OX=10090 GN=Apoc4 PE=1 SV=1	1	1	1	1	8.9	14.288	124	11.228	102170000	17142.1	19334.3	14449.6	17929.1	16240.5	18055.8	1.02552	0.791008
Q61406	Q61406		Cfhr1	tr|Q61406|Q61406_MOUSE Complement factor H-related 1 OS=Mus musculus OX=10090 GN=Cfhr1 PE=1 SV=1	1	4	4	4	13.4	38.443	343	70.914	2206400000	55430.7	63252	68282.2	74065.4	57649.4	56243.1	1.00531	0.963693
Q61702;F8WJ05	Q61702;F8WJ05	Inter-alpha-trypsin inhibitor heavy chain H1	Itih1	sp|Q61702|ITIH1_MOUSE Inter-alpha-trypsin inhibitor heavy chain H1 OS=Mus musculus OX=10090 GN=Itih1 PE=1 SV=2;tr|F8WJ05|F8WJ05_MOUSE Inter-alpha-trypsin inhibitor heavy chain H1 OS=Mus musculus OX=10090 GN=Itih1 PE=1 SV=1	2	14	14	1	21.4	101.07	907	323.31	36304000000	848368	731284	792051	860496	802469	820957	1.04732	0.379442
Q61805;A2AC65	Q61805	Lipopolysaccharide-binding protein	Lbp	sp|Q61805|LBP_MOUSE Lipopolysaccharide-binding protein OS=Mus musculus OX=10090 GN=Lbp PE=1 SV=2	2	3	3	3	7.7	53.055	481	18.735	304610000	18510.5	19743.4	20870.9	19329.8	21206.6	17958.4	0.989345	0.865412
Q61838;D3YUI3;Q6GQT1	Q61838	Alpha-2-macroglobulin;Alpha-2-macroglobulin 165 kDa subunit;Alpha-2-macroglobulin 35 kDa subunit	A2m	sp|Q61838|PZP_MOUSE Pregnancy zone protein OS=Mus musculus OX=10090 GN=Pzp PE=1 SV=3	3	47	47	47	37.8	165.85	1495	323.31	895490000000	4.17851e+06	3.605e+06	4.58478e+06	4.09296e+06	4.25284e+06	3.94298e+06	0.993572	0.933403
Q61876;Q61524;Q64262;Q811N2;B8YPG3;B8YPG2;Q811N6;Q811N3;Q811N1;Q80SW4;Q61877;P10404	Q61876;Q61524;Q64262;Q811N2;B8YPG3;B8YPG2;Q811N6;Q811N3;Q811N1;Q80SW4;Q61877;P10404	MLV-related proviral Env polyprotein;Surface protein;Transmembrane protein	env	tr|Q61876|Q61876_MOUSE Uncharacterized protein OS=Mus musculus OX=10090 PE=4 SV=1;tr|Q61524|Q61524_MOUSE Envelope polyprotein (Fragment) OS=Mus musculus OX=10090 PE=4 SV=1;tr|Q64262|Q64262_MOUSE Uncharacterized protein (Fragment) OS=Mus musculus OX=10090 P	12	2	2	2	4.2	63.906	590	34.182	104710000	4336.84	6996.64	5787.46	5330.13	5001.55	5276.79	0.911659	0.551114
Q61891;A0A2Z4T468;A0A2Z4SZP0;A0A2Z4SZE4;A0A2Z4T1D0;A0A2Z4T1B9	Q61891		H2-D1	tr|Q61891|Q61891_MOUSE mRNA OS=Mus musculus OX=10090 GN=H2-D1 PE=2 SV=1	6	3	1	0	9.1	40.563	362	10.265	3798400000	29439.1	26936.4	41485.7	39612.3	41277.5	38821.6	1.22328	0.184617
Q64726	Q64726	Zinc-alpha-2-glycoprotein	Azgp1	sp|Q64726|ZA2G_MOUSE Zinc-alpha-2-glycoprotein OS=Mus musculus OX=10090 GN=Azgp1 PE=1 SV=2	1	10	10	10	32.2	35.332	307	230.29	46519000000	713486	635788	594309	705615	714408	623732	1.05154	0.502104
Q65ZN3	Q65ZN3		Ig Vkappa	tr|Q65ZN3|Q65ZN3_MOUSE Rheumatoid factor RF10-2 (Fragment) OS=Mus musculus OX=10090 GN=Ig Vkappa PE=2 SV=1	1	2	1	1	27	12.094	111	12.149	884160000	14455.2	26045.9	20387.6	26873.6	18340.3	27136.1	1.18824	0.436237
Q66K04	Q66K04		Igh	tr|Q66K04|Q66K04_MOUSE Igh protein OS=Mus musculus OX=10090 GN=Igh PE=2 SV=1	1	10	1	0	28.7	52.258	471	22.877	1671300000	33889.3	34818.9	34966.2	27438.7	27711.4	32218.6	0.842722	0.0266122
Q683Y7	Q683Y7		IGHV	tr|Q683Y7|Q683Y7_MOUSE Immunoglobulin heavy chain variable region (Fragment) OS=Mus musculus OX=10090 GN=IGHV PE=2 SV=1	1	1	1	1	10.3	12.863	116	12.021	3537400000	31900.7	40299.5	23836.8	39528.9	35057.6	45309.9	1.24844	0.228791
Q6LD55	Q6LD55		Apoa2	tr|Q6LD55|Q6LD55_MOUSE APOAII OS=Mus musculus OX=10090 GN=Apoa2 PE=2 SV=1	1	2	1	1	18.6	11.319	102	14.405	36547000000	25207.5	24458.5	25469.5	231932	9921.75	710466	12.6747	0.230098
Q6PAC1;Q3UCW8;Q3U9Q8;Q3TGJ9;A6PWS5	Q6PAC1;Q3UCW8;Q3U9Q8;Q3TGJ9		Gsn	tr|Q6PAC1|Q6PAC1_MOUSE Gelsolin, isoform CRA_c OS=Mus musculus OX=10090 GN=Gsn PE=2 SV=1;tr|Q3UCW8|Q3UCW8_MOUSE Uncharacterized protein OS=Mus musculus OX=10090 GN=Gsn PE=2 SV=1;tr|Q3U9Q8|Q3U9Q8_MOUSE Uncharacterized protein OS=Mus musculus OX=10090 GN=Gsn	5	24	1	1	41.7	80.762	731	6.2797	43887000	19380.4	18608.6	20901.9	19585.3	21300.6	21032.1	1.0514	0.305207
Q6PF95;Q6PJB2	Q6PF95;Q6PJB2		Igh	tr|Q6PF95|Q6PF95_MOUSE Igh protein OS=Mus musculus OX=10090 GN=Igh PE=1 SV=1;tr|Q6PJB2|Q6PJB2_MOUSE Igh protein OS=Mus musculus OX=10090 GN=Igh PE=1 SV=1	2	10	1	0	27.8	51.096	464	-2	20678000000	19229.6	21036.5	21090.9	22591.4	19401.3	20755	1.02267	0.697258
Q6PJA7;Q569W9;Q505N9	Q6PJA7;Q569W9;Q505N9		Igh	tr|Q6PJA7|Q6PJA7_MOUSE Igh protein OS=Mus musculus OX=10090 GN=Igh PE=1 SV=1;tr|Q569W9|Q569W9_MOUSE Igh protein OS=Mus musculus OX=10090 GN=Igh PE=1 SV=1;tr|Q505N9|Q505N9_MOUSE Igh protein OS=Mus musculus OX=10090 GN=Igh PE=1 SV=1	3	12	12	0	32.4	52.299	472	229.86	112730000000	807334	824771	1.01168e+06	890015	769413	504605	0.818537	0.290099
Q6S9I0;Q6S9I2;A0A338P699;A0A338P733	Q6S9I0;Q6S9I2		Kng2	tr|Q6S9I0|Q6S9I0_MOUSE Kininogen 2 OS=Mus musculus OX=10090 GN=Kng2 PE=1 SV=1;tr|Q6S9I2|Q6S9I2_MOUSE HMW-kininogen-II variant OS=Mus musculus OX=10090 GN=Kng2 PE=1 SV=1	4	11	8	0	35.3	47.887	433	175.95	33798000000	112038	99041	123026	94503.7	110000	108391	0.936517	0.452313
Q8CB17;Q6YJU2;Q9QXC1;Q6YJU1;A0A338P7B8	Q8CB17;Q6YJU2;Q9QXC1;Q6YJU1	Fetuin-B	Fetub	tr|Q8CB17|Q8CB17_MOUSE Uncharacterized protein OS=Mus musculus OX=10090 GN=Fetub PE=2 SV=1;tr|Q6YJU2|Q6YJU2_MOUSE GUGU alpha OS=Mus musculus OX=10090 GN=Fetub PE=2 SV=1;sp|Q9QXC1|FETUB_MOUSE Fetuin-B OS=Mus musculus OX=10090 GN=Fetub PE=1 SV=1;tr|Q6YJU1|Q6	5	9	9	9	34	42.742	388	189.93	22340000000	270867	261653	239824	229096	247991	220234	0.902863	0.112183
Q711L0;Q8K1I3;H3BLP2	Q711L0;Q8K1I3;H3BLP2	Secreted phosphoprotein 24	Spp2	tr|Q711L0|Q711L0_MOUSE Secreted phosphoprotein 24 OS=Mus musculus OX=10090 GN=Spp2 PE=2 SV=1;sp|Q8K1I3|SPP24_MOUSE Secreted phosphoprotein 24 OS=Mus musculus OX=10090 GN=Spp2 PE=1 SV=2;tr|H3BLP2|H3BLP2_MOUSE Secreted phosphoprotein 24 OS=Mus musculus OX=10	3	2	2	2	8.5	22.676	199	11.974	339530000	11376.2	5767.89	10709.1	8541.2	10258.5	8598.11	0.983648	0.938745
Q7M084	Q7M084			tr|Q7M084|Q7M084_MOUSE Kininogen, LMW (Fragment) OS=Mus musculus OX=10090 PE=1 SV=1	1	4	1	1	47.4	10.544	95	94.51	13757000000	223792	220649	243748	210943	213169	204184	0.91297	0.0609633
Q80YC5;E9Q698	Q80YC5	Coagulation factor XII;Coagulation factor XIIa heavy chain;Coagulation factor XIIa light chain	F12	sp|Q80YC5|FA12_MOUSE Coagulation factor XII OS=Mus musculus OX=10090 GN=F12 PE=1 SV=2	2	12	12	12	22.3	65.701	597	189.21	8572200000	95497.7	90810.4	96118.7	97751.2	98162.3	100748	1.0504	0.0688698
Q80ZI7	Q80ZI7		Igh	tr|Q80ZI7|Q80ZI7_MOUSE Igh protein OS=Mus musculus OX=10090 GN=Igh PE=2 SV=1	1	8	2	0	27.1	53.018	487	11.883	118240000	14164	15182.9	19860.9	14825.6	15308.1	15193.1	0.921132	0.503097
Q811U5	Q811U5			tr|Q811U5|Q811U5_MOUSE Anti-human Fc gamma receptor III 3G8 gamma heavy chain variable region (Fragment) OS=Mus musculus OX=10090 PE=1 SV=1	1	1	1	1	8.5	12.979	118	10.444	153700000	6265.36	7761.94	2920.07	8264.41	6891.79	21423.8	2.15845	0.248411
Q8BH35;Q8BGT4	Q8BH35	Complement component C8 beta chain	C8b	sp|Q8BH35|CO8B_MOUSE Complement component C8 beta chain OS=Mus musculus OX=10090 GN=C8b PE=1 SV=1	2	20	20	20	41.9	66.229	589	323.31	39277000000	457594	447999	402619	448775	401273	412600	0.965171	0.531369
Q8BK48	Q8BK48	Pyrethroid hydrolase Ces2e	Ces2e	sp|Q8BK48|EST2E_MOUSE Pyrethroid hydrolase Ces2e OS=Mus musculus OX=10090 GN=Ces2e PE=1 SV=1	1	2	2	2	6.1	62.317	559	40.072	226450000	22298.2	21827.9	24163.1	24215.1	22265.7	22673.9	1.01267	0.771396
Q8BMW5	Q8BMW5		Cfhr3	tr|Q8BMW5|Q8BMW5_MOUSE Uncharacterized protein OS=Mus musculus OX=10090 GN=Cfhr3 PE=2 SV=1	1	1	1	1	8.8	15.272	137	6.1278	44323000	4755.85	4925.58	3993.25	4468.37	3958.05	5698.23	1.03291	0.812074
Q8BND5	Q8BND5	Sulfhydryl oxidase 1	Qsox1	sp|Q8BND5|QSOX1_MOUSE Sulfhydryl oxidase 1 OS=Mus musculus OX=10090 GN=Qsox1 PE=1 SV=1	1	13	13	13	21.9	82.784	748	191.24	8345400000	391378	361250	379621	355486	351794	380066	0.960343	0.296375
Q8BPB5;Q8R1U8;F6ZFS0;Q8K0J4	Q8BPB5;Q8R1U8;F6ZFS0;Q8K0J4	EGF-containing fibulin-like extracellular matrix protein 1	Efemp1	sp|Q8BPB5|FBLN3_MOUSE EGF-containing fibulin-like extracellular matrix protein 1 OS=Mus musculus OX=10090 GN=Efemp1 PE=1 SV=1;tr|Q8R1U8|Q8R1U8_MOUSE Efemp1 protein (Fragment) OS=Mus musculus OX=10090 GN=Efemp1 PE=2 SV=1;tr|F6ZFS0|F6ZFS0_MOUSE EGF-containin	4	2	2	2	9.3	54.952	493	26.684	699230000	4593.56	4440.55	5122.51	5251.65	4174.08	4503.17	0.983915	0.851384
Q8K182;A2A997;A2A998;Q8K1T7;Q8BH67	Q8K182;A2A997;A2A998	Complement component C8 alpha chain	C8a	sp|Q8K182|CO8A_MOUSE Complement component C8 alpha chain OS=Mus musculus OX=10090 GN=C8a PE=1 SV=1;tr|A2A997|A2A997_MOUSE Complement component C8 alpha chain OS=Mus musculus OX=10090 GN=C8a PE=1 SV=1;tr|A2A998|A2A998_MOUSE Complement component C8 alpha cha	5	22	22	21	45.5	66.08	587	323.31	25378000000	694656	663167	577993	693339	601828	659080	1.00952	0.895453
Q8K397;Q9D1B1	Q8K397;Q9D1B1		Cst6	tr|Q8K397|Q8K397_MOUSE Cst6 protein (Fragment) OS=Mus musculus OX=10090 GN=Cst6 PE=2 SV=1;tr|Q9D1B1|Q9D1B1_MOUSE Cystatin E/M OS=Mus musculus OX=10090 GN=Cst6 PE=1 SV=1	2	1	1	1	14.4	16.38	146	32.772	133940000	2263.18	2663.65	2639.58	2311.85	3505.56	3373.27	1.21467	0.246737
Q8K3Q4;Q9JI91;A0A1Y7VMW4;Q9CTH3;Q5FW75	Q8K3Q4;Q9JI91;A0A1Y7VMW4;Q9CTH3;Q5FW75	Alpha-actinin-2	Actn2	tr|Q8K3Q4|Q8K3Q4_MOUSE Actinin alpha 2 OS=Mus musculus OX=10090 GN=Actn2 PE=2 SV=1;sp|Q9JI91|ACTN2_MOUSE Alpha-actinin-2 OS=Mus musculus OX=10090 GN=Actn2 PE=1 SV=2;tr|A0A1Y7VMW4|A0A1Y7VMW4_MOUSE Alpha-actinin-2 (Fragment) OS=Mus musculus OX=10090 GN=Actn2	5	2	2	1	2.9	103.93	894	14.078	96851000	4178.32	2994.46	4684.85	3760.43	3755.65	14746.1	1.87746	0.401276
Q8R0I8;Q61407;Q4LDF6;Q61405	Q8R0I8;Q61407		Cfhr2	tr|Q8R0I8|Q8R0I8_MOUSE BC026782 protein OS=Mus musculus OX=10090 GN=Cfhr2 PE=2 SV=1;tr|Q61407|Q61407_MOUSE Complement factor H-related protein (Fragment) OS=Mus musculus OX=10090 GN=Cfhr2 PE=2 SV=1	4	13	5	5	39.7	58.071	509	144.97	9146900000	65622.3	70107.1	62459.8	65873.2	65610.4	64161.1	0.987161	0.728931
Q8R121	Q8R121	Protein Z-dependent protease inhibitor	Serpina10	sp|Q8R121|ZPI_MOUSE Protein Z-dependent protease inhibitor OS=Mus musculus OX=10090 GN=Serpina10 PE=1 SV=1	1	5	5	5	15.4	51.797	448	90.347	12321000000	212455	204728	222537	205184	200171	192322	0.934281	0.0926976
Q8R3C6	Q8R3C6	Probable RNA-binding protein 19	Rbm19	sp|Q8R3C6|RBM19_MOUSE Probable RNA-binding protein 19 OS=Mus musculus OX=10090 GN=Rbm19 PE=1 SV=1	1	1	1	1	0.8	106.08	952	-2	100850000	2985.38	3271.5	4739.48	3580.95	3491.37	3079.32	0.923182	0.644308
Q8R3T4;P97375;P97374;A0A1B0GQV5;P05367	Q8R3T4;P97375;P97374;A0A1B0GQV5;P05367	Serum amyloid A protein;Serum amyloid A-2 protein;Amyloid protein A	Saa2	tr|Q8R3T4|Q8R3T4_MOUSE Serum amyloid A protein OS=Mus musculus OX=10090 GN=Saa2 PE=2 SV=1;tr|P97375|P97375_MOUSE Serum amyloid A protein OS=Mus musculus OX=10090 GN=Saa2 PE=2 SV=1;tr|P97374|P97374_MOUSE Serum amyloid A protein OS=Mus musculus OX=10090 GN=S	5	4	1	1	27	13.732	122	8.5555	119490000	10097.3	41774.9	1461.17	2186.61	1974.47	1372.88	0.103762	0.263484
Q9DBH3;Q8VCU2;Q8R432;Q7TNZ4;O70362	Q9DBH3;Q8VCU2;Q8R432;Q7TNZ4;O70362	Phosphatidylinositol-glycan-specific phospholipase D	Gpld1	tr|Q9DBH3|Q9DBH3_MOUSE Uncharacterized protein OS=Mus musculus OX=10090 GN=Gpld1 PE=2 SV=1;tr|Q8VCU2|Q8VCU2_MOUSE Glycosylphosphatidylinositol specific phospholipase D1 OS=Mus musculus OX=10090 GN=Gpld1 PE=1 SV=1;tr|Q8R432|Q8R432_MOUSE Glycosylphosphatidyl	5	14	14	14	20.9	93.645	842	250.21	15970000000	357393	363147	370347	381899	370260	375348	1.03357	0.0725771
Q9DAC2;Q8VCG4	Q9DAC2;Q8VCG4	Complement component C8 gamma chain	C8g	tr|Q9DAC2|Q9DAC2_MOUSE Complement component 8, gamma subunit, isoform CRA_b OS=Mus musculus OX=10090 GN=C8g PE=1 SV=1;sp|Q8VCG4|CO8G_MOUSE Complement component C8 gamma chain OS=Mus musculus OX=10090 GN=C8g PE=1 SV=1	2	6	6	6	51.2	18.946	168	323.31	8372600000	260972	249139	220833	237431	227626	229109	0.949685	0.375071
Q8VCX4;Q3KQK2;Q52L51	Q8VCX4;Q3KQK2;Q52L51		Igh	tr|Q8VCX4|Q8VCX4_MOUSE Igh protein OS=Mus musculus OX=10090 GN=Igh PE=2 SV=1;tr|Q3KQK2|Q3KQK2_MOUSE Igh protein OS=Mus musculus OX=10090 GN=Igh PE=2 SV=1;tr|Q52L51|Q52L51_MOUSE Igh protein OS=Mus musculus OX=10090 GN=Igh PE=2 SV=1	3	8	1	0	27	53.208	489	19.935	576280000	19172.1	22091.7	22050.2	19955.5	20114	21207.4	0.967825	0.550679
Q8VDD5;Q99JJ3;Q811J9;Q3UFT0	Q8VDD5	Myosin-9	Myh9	sp|Q8VDD5|MYH9_MOUSE Myosin-9 OS=Mus musculus OX=10090 GN=Myh9 PE=1 SV=4	4	4	4	2	2.5	226.37	1960	28.156	384490000	33753.6	30904.5	34259.9	31595.4	22756.8	35361.5	0.906951	0.473215
Q91WP0;Q3UEP7	Q91WP0	Mannan-binding lectin serine protease 2;Mannan-binding lectin serine protease 2 A chain;Mannan-binding lectin serine protease 2 B chain	Masp2	sp|Q91WP0|MASP2_MOUSE Mannan-binding lectin serine protease 2 OS=Mus musculus OX=10090 GN=Masp2 PE=1 SV=1	2	5	5	5	7.4	75.516	685	44.503	1033500000	95620.2	86687.7	85112.1	92903.8	93114.6	90864.4	1.03539	0.399677
Q91WP6	Q91WP6	Serine protease inhibitor A3N	Serpina3n	sp|Q91WP6|SPA3N_MOUSE Serine protease inhibitor A3N OS=Mus musculus OX=10090 GN=Serpina3n PE=1 SV=1	1	15	12	1	39.5	46.717	418	323.31	15612000000	498891	474721	467297	416614	438867	395078	0.867895	0.0160402
Q91WU7;Q8K159	Q91WU7;Q8K159		Itih1	tr|Q91WU7|Q91WU7_MOUSE Inter-alpha trypsin inhibitor, heavy chain 1 (Fragment) OS=Mus musculus OX=10090 GN=Itih1 PE=2 SV=1;tr|Q8K159|Q8K159_MOUSE Itih1 protein OS=Mus musculus OX=10090 GN=Itih1 PE=2 SV=1	2	14	1	1	21.3	101.34	909	21.552	79992000	5820.52	5596.56	5459.79	7061.12	5121.07	8469.53	1.22367	0.266964
Q91X23;Q61613	Q91X23;Q61613	Alpha-1-acid glycoprotein	Orm1	tr|Q91X23|Q91X23_MOUSE Alpha-1-acid glycoprotein OS=Mus musculus OX=10090 GN=Orm1 PE=2 SV=1;tr|Q61613|Q61613_MOUSE Alpha-1-acid glycoprotein (AGP) (Fragment) OS=Mus musculus OX=10090 GN=Orm1 PE=2 SV=1	2	4	4	1	25.6	23.867	207	197.91	5984000000	321363	276584	311969	410303	240058	285983	1.02904	0.875232
Q9QXT7;Q91X70;E9Q6D8;Q8BRY4	Q9QXT7;Q91X70;E9Q6D8		C6	tr|Q9QXT7|Q9QXT7_MOUSE Complement component 6 OS=Mus musculus OX=10090 GN=C6 PE=2 SV=1;tr|Q91X70|Q91X70_MOUSE Complement component 6 OS=Mus musculus OX=10090 GN=C6 PE=1 SV=1;tr|E9Q6D8|E9Q6D8_MOUSE Complement component 6 OS=Mus musculus OX=10090 GN=C6 PE=1	4	21	21	21	34.3	86.603	769	323.31	17585000000	548426	568967	440509	547951	499320	556609	1.02951	0.743204
Q91XE1	Q91XE1		Igh	tr|Q91XE1|Q91XE1_MOUSE Igh protein (Fragment) OS=Mus musculus OX=10090 GN=Igh PE=2 SV=1	1	7	1	0	25.4	51.935	480	10.285	1851800000	32230.6	48583.8	15026.8	27805.7	35836.5	49667.2	1.18226	0.642142
Q91Y47	Q91Y47	Coagulation factor XI;Coagulation factor XIa heavy chain;Coagulation factor XIa light chain	F11	sp|Q91Y47|FA11_MOUSE Coagulation factor XI OS=Mus musculus OX=10090 GN=F11 PE=2 SV=2	1	3	3	3	4	69.788	624	18.185	323210000	36892.9	36579.4	34754.5	33904.4	30087.6	28605.9	0.85559	0.0383758
Q91Z05;Q8R3H6;Q569X1;A0A075B5P3;A0A0A6YVP0;A0A0F7R1P3;A0A0F7QZE4;P01867;Q5R3X7;Q5R3X8;Q5R3Y0	Q91Z05;Q8R3H6;Q569X1;A0A075B5P3;A0A0A6YVP0;A0A0F7R1P3;A0A0F7QZE4;P01867	Ig gamma-2B chain C region	Ighg;Ighg2b;Igh-3	tr|Q91Z05|Q91Z05_MOUSE Ighg protein OS=Mus musculus OX=10090 GN=Ighg PE=1 SV=1;tr|Q8R3H6|Q8R3H6_MOUSE Ighg protein OS=Mus musculus OX=10090 GN=Ighg PE=2 SV=1;tr|Q569X1|Q569X1_MOUSE Ighg protein OS=Mus musculus OX=10090 GN=Ighg PE=1 SV=1;tr|A0A075B5P3|A0A07	11	9	8	7	34	51.945	473	323.31	55612000000	409934	460004	554013	403787	382999	374363	0.815441	0.112044
Q920E7	Q920E7			tr|Q920E7|Q920E7_MOUSE Pterin-mimicking anti-idiotope heavy chain variable region (Fragment) OS=Mus musculus OX=10090 PE=4 SV=1	1	3	2	2	25.2	13.025	119	56.628	191840000	12248.9	18028.2	18623.7	16576	11443.2	8616.73	0.749187	0.256619
Q920E9;P01671;P01670;A0A140T8P0	Q920E9;P01671;P01670	Ig kappa chain V-III region PC 7175;Ig kappa chain V-III region PC 6684		tr|Q920E9|Q920E9_MOUSE Pterin-mimicking anti-idiotope kappa chain variable region (Fragment) OS=Mus musculus OX=10090 PE=4 SV=1;sp|P01671|KV3AJ_MOUSE Ig kappa chain V-III region PC 7175 OS=Mus musculus OX=10090 PE=1 SV=1;sp|P01670|KV3AI_MOUSE Ig kappa chai	4	3	3	2	54.1	12.046	111	68.3	693670000	60307.8	31396	21737.3	36697.2	62286.5	18155.3	1.0326	0.9465
Q921I1;E9Q035;F7BAE9;F7CJN9;D3YYR8;E9Q2Q7;E9Q939	Q921I1;E9Q035	Serotransferrin	Tf;Gm20425	sp|Q921I1|TRFE_MOUSE Serotransferrin OS=Mus musculus OX=10090 GN=Tf PE=1 SV=1;tr|E9Q035|E9Q035_MOUSE Predicted gene 20425 OS=Mus musculus OX=10090 GN=Gm20425 PE=4 SV=1	7	47	47	46	62.6	76.723	697	323.31	2027400000000	6.91291e+06	6.40175e+06	6.27614e+06	6.2484e+06	6.26098e+06	5.8661e+06	0.937964	0.158319
Q95H92;P79568;P79567;Q95457;Q5KTQ0;P14430;P14426;Q31199;Q6RJ37;Q31191;Q5KTQ2;Q5KTQ1;Q31634;O35641;P01902	Q95H92		H2-Q4	tr|Q95H92|Q95H92_MOUSE H2-gs10 protein OS=Mus musculus OX=10090 GN=H2-Q4 PE=2 SV=1	15	7	4	0	23.2	37.546	332	44.878	525590000	35384.9	33449.9	73573.8	42670.3	30698.6	32737	0.74508	0.423157
Q99LA6;Q99M22;P01878	Q99LA6;Q99M22;P01878	Ig alpha chain C region	Igh	tr|Q99LA6|Q99LA6_MOUSE Igh protein OS=Mus musculus OX=10090 GN=Igh PE=2 SV=1;tr|Q99M22|Q99M22_MOUSE Igh protein OS=Mus musculus OX=10090 GN=Igh PE=2 SV=1;sp|P01878|IGHA_MOUSE Ig alpha chain C region OS=Mus musculus OX=10090 PE=1 SV=1	3	8	8	0	28.5	52.567	484	323.31	20337000000	337677	354261	576640	423369	556742	342262	1.04241	0.865369
Q9CPY7;A0A0G2JEM7	Q9CPY7;A0A0G2JEM7	Cytosol aminopeptidase	Lap3	sp|Q9CPY7|AMPL_MOUSE Cytosol aminopeptidase OS=Mus musculus OX=10090 GN=Lap3 PE=1 SV=3;tr|A0A0G2JEM7|A0A0G2JEM7_MOUSE Cytosol aminopeptidase (Fragment) OS=Mus musculus OX=10090 GN=Lap3 PE=1 SV=1	2	2	2	2	4.8	56.141	519	26.516	74075000	5852.76	5978.47	9354.62	7668.94	6697.73	7413.55	1.02806	0.875139
Q9D1R7;Q9CS01;Q923Z6;Q3UCC3;O35664	Q9D1R7;Q9CS01;Q923Z6;Q3UCC3;O35664	Interferon alpha/beta receptor 2	Ifnar2	tr|Q9D1R7|Q9D1R7_MOUSE Ifnar2 protein OS=Mus musculus OX=10090 GN=Ifnar2 PE=2 SV=1;tr|Q9CS01|Q9CS01_MOUSE Uncharacterized protein (Fragment) OS=Mus musculus OX=10090 GN=Ifnar2 PE=2 SV=3;tr|Q923Z6|Q923Z6_MOUSE Interferon (Alpha and beta) receptor 2, isoform	5	2	2	2	8.9	27.755	248	13.691	378200000	13151.8	11737.7	16243.4	11361.7	11178.4	11240.6	0.821258	0.139496
Q9D7S9	Q9D7S9	Charged multivesicular body protein 5	Chmp5	sp|Q9D7S9|CHMP5_MOUSE Charged multivesicular body protein 5 OS=Mus musculus OX=10090 GN=Chmp5 PE=1 SV=1	1	1	1	1	4.6	24.575	219	6.6995	200970000	7862.33	9942.98	8812.25	8781.29	9471.85	6013.61	0.911683	0.554339
Q9DBB9;Q642I5	Q9DBB9;Q642I5	Carboxypeptidase N subunit 2	Cpn2	sp|Q9DBB9|CPN2_MOUSE Carboxypeptidase N subunit 2 OS=Mus musculus OX=10090 GN=Cpn2 PE=1 SV=2;tr|Q642I5|Q642I5_MOUSE Cpn2 protein (Fragment) OS=Mus musculus OX=10090 GN=Cpn2 PE=2 SV=1	2	6	6	6	14.8	60.478	547	165.57	15333000000	156672	153791	155339	156570	160362	147386	0.996813	0.906123
Q9DBD0;Q8VC96;D3YY36;F6W4D3;D3Z4X8;REV__Q6PB40	Q9DBD0;Q8VC96;D3YY36	Inhibitor of carbonic anhydrase	Ica;1300017J02Rik	sp|Q9DBD0|ICA_MOUSE Inhibitor of carbonic anhydrase OS=Mus musculus OX=10090 GN=Ica PE=1 SV=1;tr|Q8VC96|Q8VC96_MOUSE Uncharacterized protein OS=Mus musculus OX=10090 GN=1300017J02Rik PE=2 SV=1;tr|D3YY36|D3YY36_MOUSE RIKEN cDNA 1300017J02 gene OS=Mus muscul	6	25	24	24	44	76.765	700	323.31	64076000000	623350	632779	609924	662716	675423	628592	1.05395	0.0959648
Q9EQI5	Q9EQI5		Ppbp	tr|Q9EQI5|Q9EQI5_MOUSE Chemokine (C-X-C motif) ligand 7, isoform CRA_b OS=Mus musculus OX=10090 GN=Ppbp PE=1 SV=1	1	3	3	3	32.7	12.251	113	53.372	33659000000	168160	149663	135243	145355	134806	192690	1.04367	0.760273
Q9JJN5	Q9JJN5	Carboxypeptidase N catalytic chain	Cpn1	sp|Q9JJN5|CBPN_MOUSE Carboxypeptidase N catalytic chain OS=Mus musculus OX=10090 GN=Cpn1 PE=1 SV=1	1	5	5	5	14.2	51.845	457	89.914	5541600000	173485	172544	168785	184584	177139	166023	1.02512	0.482975
Q9QWK4	Q9QWK4	CD5 antigen-like	Cd5l	sp|Q9QWK4|CD5L_MOUSE CD5 antigen-like OS=Mus musculus OX=10090 GN=Cd5l PE=1 SV=3	1	9	9	9	29	38.862	352	192.84	7400900000	130076	147238	161907	152424	143881	109224	0.923293	0.523776
Q9Z1R9	Q9Z1R9		Prss1	tr|Q9Z1R9|Q9Z1R9_MOUSE MCG124046 OS=Mus musculus OX=10090 GN=Prss1 PE=1 SV=1	1	1	1	1	8.1	26.134	246	6.6001	27489000000	157906	151755	162175	179551	177321	158447	1.09216	0.119738
U5LP42	U5LP42			tr|U5LP42|U5LP42_MOUSE Anti-H5N1 hemagglutinin monoclonal anitbody H5M9 heavy chain (Fragment) OS=Mus musculus OX=10090 PE=2 SV=1	1	8	8	1	24.2	51.05	463	323.31	37587000000	346300	273251	367167	392626	274678	235040	0.91449	0.637403
X5J4N6;X5J4W7;K7TR86;K7U5S6;K7U657;K7TRJ3;K7TRI7;K7TH46;K7TRN8;K7TRM7;K7TDJ2;K7TDF9;K7TR29;X5J551;K7TRF0;Q5R3X1;K7T9J8;K7U5T7;A0A075B5R9;A0NA69;K7TDT9;K7TDN3;A0A075B5S3;X5J4Z7;A0A0A6YVR1	X5J4N6;X5J4W7;K7TR86;K7U5S6;K7U657;K7TRJ3;K7TRI7;K7TH46;K7TRN8;K7TRM7;K7TDJ2;K7TDF9;K7TR29;X5J551;K7TRF0;Q5R3X1;K7T9J8;K7U5T7;A0A075B5R9;A0NA69		Ighv14-3	tr|X5J4N6|X5J4N6_MOUSE IgM heavy chain VDJ region (Fragment) OS=Mus musculus OX=10090 PE=2 SV=1;tr|X5J4W7|X5J4W7_MOUSE IgA heavy chain VDJ region (Fragment) OS=Mus musculus OX=10090 PE=2 SV=1;tr|K7TR86|K7TR86_MOUSE IgM heavy chain variable region (Fragment	25	3	3	2	33	9.6135	88	21.139	1173800000	26149	36672.9	26890.5	27886.8	25515.7	25716.2	0.881915	0.36702
X5J5C8	X5J5C8			tr|X5J5C8|X5J5C8_MOUSE IgM heavy chain VDJ region (Fragment) OS=Mus musculus OX=10090 PE=2 SV=1	1	5	1	0	52.9	11.388	102	50.194	1039400000	70073.4	50112	81077.4	74133.6	65212.3	30990.2	0.846337	0.553746
X5J5I2;X5J5N6;X5J5M8;X5J4Q9;X5J4N0;X5J598;X5J5A5;A0A075B5X7;A0A0G2JFS5;A0A075B5W1;Q924P9	X5J5I2;X5J5N6;X5J5M8;X5J4Q9;X5J4N0;X5J598;X5J5A5;A0A075B5X7;A0A0G2JFS5;A0A075B5W1;Q924P9		Ighv1-69;Ighv1-50;V303-D-J-C mu	tr|X5J5I2|X5J5I2_MOUSE IgM heavy chain VDJ region (Fragment) OS=Mus musculus OX=10090 PE=2 SV=1;tr|X5J5N6|X5J5N6_MOUSE IgM heavy chain VDJ region (Fragment) OS=Mus musculus OX=10090 PE=2 SV=1;tr|X5J5M8|X5J5M8_MOUSE IgM heavy chain VDJ region (Fragment) OS=	11	2	1	1	32.3	11.197	99	31.498	130900000	8890.72	9760.63	11839.9	10630.7	7883.49	6910.39	0.833832	0.299019
